# Supplementary material for: Multiyne chains chelating osmium via three metal-carbon σ bonds
Source: Nat Commun. 2017 Dec 4;8:1912. doi: 10.1038/s41467-017-02120-z (PMC5714968; doi:10.1038/s41467-017-02120-z)
Supplement: Supplementary file 4 — Supplementary Data 1 [file 41467_2017_2120_MOESM4_ESM.txt]

134
1+ E = -4501.2202054 a.u.
Os                -0.30124400   -0.20804500   -1.15689600
P                  3.23030200    0.83775900    1.67424300
P                  0.34836900   -2.60010600   -1.19193500
P                 -1.08032600    2.13327100   -1.54029600
Cl                -0.34801800   -0.34490700   -3.63827100
O                 -4.09288800    1.57864400    2.78011800
O                 -4.96414300   -1.25987700    4.55025600
C                  1.61360500    0.41128100    0.99286100
C                 -0.62270100   -0.21719100    0.94343900
C                 -2.53964100   -0.75516200    2.73520900
H                 -2.33600700    0.06142300    3.43162600
H                 -2.20010500   -1.68921500    3.20394600
C                 -2.79635500   -0.90597600    0.34883200
O                 -6.01671400    0.50386300    2.29585900
C                 -0.94750700   -3.80941700   -1.77093800
C                  3.75373400    2.50596900    1.14088300
C                 -1.89453200   -0.59012000    1.38177300
C                  1.78879400   -3.01332200   -2.29481900
C                  1.29942800    0.29073600   -0.37141300
C                 -4.14192700   -1.31145300    0.90629300
H                 -4.28127100   -2.39885300    0.89133300
H                 -4.99342200   -0.87146500    0.38046800
C                 -4.76577300   -1.82218000    3.34350100
C                 -2.85498100    2.26907000   -2.09793100
C                  0.86446900   -3.26350700    0.46763500
O                 -5.04439300   -2.96863200    3.07407400
C                 -2.26062000   -0.78956900   -0.91969100
H                 -2.87329200   -1.00555900   -1.79746100
C                 -0.10626500   -3.51412400    1.45310200
H                 -1.15685400   -3.36184800    1.22861600
C                  3.12710900    0.79366300    3.49983000
C                 -1.00487300    3.34560900   -0.12841500
C                 -1.58347500    3.00721500    1.10503100
H                 -2.03677800    2.03576200    1.25109900
C                 -1.71147700   -3.48876300   -2.90556500
H                 -1.56399700   -2.53854200   -3.40771000
C                 -2.64292100   -4.39933500   -3.40565400
H                 -3.22374700   -4.13778800   -4.28588400
C                 -0.12496300    2.99246100   -2.87821300
C                  0.46048000    0.11877400    1.76126200
H                  0.42741600    0.14751100    2.84880100
C                  4.53562000   -0.33637400    1.15286200
C                  2.13908400   -4.35879000   -2.49573600
H                  1.57614400   -5.14918900   -2.00864500
C                  2.51215300   -2.01230900   -2.95519900
H                  2.22697700   -0.97435700   -2.83707000
C                 -4.69650400    0.55526700    2.53087500
C                 -1.07593900    5.20457000    1.98310000
H                 -1.11080100    5.92681300    2.79418600
C                 -4.06814100   -0.83888800    2.39763300
C                  5.55409400   -0.70708000    2.04420000
H                  5.55134500   -0.34760500    3.06801200
C                 -0.47019600    4.63308500   -0.29435900
H                 -0.03900200    4.92737700   -1.24454800
C                  1.61269400   -4.20281800    3.01254500
H                  1.89957100   -4.58657600    3.98798400
C                 -5.50650500    2.45790300   -3.01296900
H                 -6.53055200    2.53258700   -3.36824000
C                 -1.12499900   -5.06205900   -1.16287600
H                 -0.53887100   -5.34409500   -0.29566800
C                  3.92011600   -3.69144800   -3.99053800
H                  4.73658700   -3.95476500   -4.65741800
C                 -3.27816400    1.52768100   -3.21547600
H                 -2.57615400    0.88287500   -3.73422400
C                  2.21283100   -3.47829400    0.77914000
H                  2.97975800   -3.29860300    0.03466900
C                 -1.62146500    3.93032000    2.15171700
H                 -2.09972700    3.64831000    3.08482000
C                  0.26423900   -3.98744800    2.71137500
H                 -0.50178000   -4.20153800    3.45193500
C                 -0.75116100    3.89778700   -3.74694700
H                 -1.81936900    4.07421100   -3.67818000
C                  5.51118500    4.07626600    0.59433100
H                  6.56449300    4.29243700    0.44265800
C                  2.85753100   -0.42949100    4.13912600
H                  2.72022700   -1.33871800    3.56004700
C                 -2.82617100   -5.63735600   -2.78671600
H                 -3.55449100   -6.34225500   -3.17768600
C                  3.20217800   -4.69430600   -3.33291500
H                  3.46060900   -5.73897100   -3.48153000
C                 -0.00488400    4.57600900   -4.71320000
H                 -0.50250600    5.26990800   -5.38487400
C                 -0.50479500    5.55324600    0.75743600
H                 -0.10177500    6.55181800    0.60810900
C                  3.30714000    1.95924200    4.25626800
H                  3.51806700    2.90468200    3.76789500
C                 -2.06230200   -5.96681000   -1.66729800
H                 -2.18972200   -6.93025400   -1.18153500
C                  4.55030900   -0.80668800   -0.16824200
H                  3.76089000   -0.52963000   -0.86027400
C                 -3.77261300    3.10977600   -1.45128100
H                 -3.47108500    3.70157800   -0.59510800
C                 -5.09137300    3.19821600   -1.90649400
H                 -5.78839100    3.85851100   -1.39723300
C                  3.57186400   -2.35329900   -3.80170100
H                  4.10862800   -1.56920000   -4.32917500
C                 -4.59424400    1.62634100   -3.66712700
H                 -4.90437500    1.05208800   -4.53586700
C                  2.79232700    3.51308000    0.97183000
H                  1.73655900    3.29944800    1.10411400
C                  2.58433700   -3.94254200    2.04545800
H                  3.63470300   -4.11665000    2.26310900
C                  1.25641300    2.77856300   -2.98916600
H                  1.74358200    2.06347600   -2.33447100
C                  5.11586700    2.78774900    0.95177800
H                  5.86254000    2.01000800    1.07405800
C                  6.58815200   -2.02606000    0.29808800
H                  7.38408800   -2.68663000   -0.03345600
C                  2.76669400   -0.47444000    5.52928800
H                  2.55910900   -1.41912300    6.02307100
C                  6.57782500   -1.55219600    1.61156900
H                  7.36393000   -1.83978200    2.30348600
C                  3.20056600    4.79917200    0.61690300
H                  2.45325100    5.57422900    0.48336300
C                 -6.72082300    1.75866600    2.36608700
H                 -6.59390500    2.21059800    3.35261100
H                 -7.76698700    1.51421300    2.18431900
H                 -6.34619900    2.44424500    1.60173400
C                  4.55516200    5.08109300    0.42785300
H                  4.86619300    6.08302900    0.14644100
C                  2.94405400    0.68931500    6.28393100
H                  2.87390800    0.64843900    7.36700500
C                  5.57532000   -1.65338200   -0.58991500
H                  5.56990800   -2.02746400   -1.60909300
C                  1.37013500    4.36157000   -4.81711900
H                  1.94801600    4.88658300   -5.57264600
C                 -5.58759100   -2.10347600    5.53916100
H                 -5.66900400   -1.48870900    6.43521000
H                 -4.97210000   -2.98620600    5.72923100
H                 -6.57517300   -2.42128700    5.19665300
C                  3.21365400    1.90195600    5.64843700
H                  3.35392300    2.80620500    6.23295200
C                  1.99846800    3.46402500   -3.95115700
H                  3.06730100    3.28548400   -4.03298200
134
1-1+ E = -4501.1714469 a.u.
Os                -0.38260600   -0.10519600   -1.13550300
P                  3.31182300    0.43460400    1.67693400
P                  0.09215400   -2.53584100   -1.30603100
P                 -0.80465300    2.34283200   -1.34636600
Cl                -0.35063500   -0.06459900   -3.62819800
O                 -4.32417000    1.66887400    3.07106900
O                 -5.28586100   -1.59146900    4.12696400
C                  1.64405200    0.18023700    1.05629000
C                 -0.73129900   -0.24526500    0.99486100
C                 -2.76421000   -0.67233900    2.66617600
H                 -2.57802400    0.09966100    3.41719000
H                 -2.53462400   -1.64234600    3.12626600
C                 -2.94441200   -0.56853500    0.26642300
O                 -6.21932800    0.72227100    2.28337200
C                 -1.28509700   -3.58291100   -1.99838400
C                  4.04928000    1.98776300    1.04682300
C                 -2.00179400   -0.47609600    1.37033800
C                  1.53236500   -3.00446800   -2.38427900
C                  1.28615000    0.17860500   -0.24438300
C                 -4.22747600   -0.70428200    0.69561500
C                 -5.08542000   -1.78262100    2.81107000
C                 -2.52159900    2.75187200   -1.95273200
C                  0.47090400   -3.33799000    0.32701900
O                 -5.45632600   -2.75389300    2.19219400
C                 -2.33089600   -0.44304200   -1.02380100
H                 -2.96711600   -0.50895200   -1.91123300
C                 -0.56375900   -3.55673800    1.25481100
H                 -1.59010900   -3.32254700    0.99332900
C                  3.23565800    0.51958800    3.50567500
C                 -0.65771000    3.40798600    0.17503400
C                 -1.32537800    3.02668800    1.35071000
H                 -1.87382100    2.09348500    1.38682700
C                 -2.01322600   -3.10509800   -3.10028100
H                 -1.78643800   -2.12902300   -3.51627300
C                 -3.00616500   -3.89463500   -3.68216300
H                 -3.55765000   -3.51307400   -4.53703300
C                  0.30520400    3.18178600   -2.57233300
C                  0.43597200   -0.09368100    1.95785700
C                  4.48431000   -0.90672000    1.23087700
C                  1.78972600   -4.36090500   -2.64311500
H                  1.15462100   -5.13018700   -2.21475600
C                  2.34897000   -2.02887100   -2.96982400
H                  2.13677500   -0.97952100   -2.80587400
C                 -4.91526400    0.72388500    2.59846500
C                 -0.61349300    5.06156800    2.45086100
H                 -0.60131000    5.70480500    3.32644900
C                 -4.27190500   -0.62984600    2.21528600
C                  5.44331100   -1.36551800    2.14607200
H                  5.47050000   -0.97835800    3.15919900
C                  0.02445000    4.63453300    0.15137400
H                  0.52575600    4.96222800   -0.75277600
C                  1.02814800   -4.42265500    2.86265300
H                  1.24016500   -4.85581400    3.83646800
C                 -5.08726900    3.34212800   -2.93963300
H                 -6.07809400    3.57163600   -3.32177500
C                 -1.56051500   -4.86795000   -1.50441100
H                 -1.00772400   -5.26662400   -0.66113000
C                  3.66623700   -3.75548000   -4.04523000
H                  4.48414500   -4.04603200   -4.69893700
C                 -2.96988100    2.18442000   -3.15910800
H                 -2.31913500    1.51997400   -3.71807000
C                  1.78282900   -3.66909300    0.68777300
H                  2.59479300   -3.52295700   -0.01455700
C                 -1.30669400    3.84939200    2.47842200
H                 -1.85173300    3.54172800    3.36617500
C                 -0.28607000   -4.10088300    2.50860400
H                 -1.09924900   -4.28363700    3.20585800
C                 -0.15815900    4.26377500   -3.33604900
H                 -1.18741400    4.59577400   -3.24826600
C                  5.99738300    3.29747300    0.45802000
H                  7.07200800    3.37314400    0.32104800
C                  2.89263500   -0.63312300    4.23334300
H                  2.69963300   -1.57170400    3.72130200
C                 -3.28592200   -5.16566200   -3.17700300
H                 -4.06164800   -5.77625900   -3.63035500
C                  2.85369900   -4.73309700   -3.46353200
H                  3.03987900   -5.78553300   -3.65824500
C                  0.70028900    4.91872300   -4.22129000
H                  0.32800400    5.75118100   -4.81174400
C                  0.04982000    5.45094800    1.28585400
H                  0.57627400    6.40117400    1.25037600
C                  3.49253800    1.72178400    4.17747500
H                  3.76230100    2.61457500    3.62340700
C                 -2.55877400   -5.65006300   -2.08956800
H                 -2.76467300   -6.63943100   -1.69067400
C                  4.46522600   -1.40972100   -0.07756000
H                  3.72154300   -1.06404900   -0.78908300
C                 -3.36830400    3.62569600   -1.25533100
H                 -3.04478100    4.08961900   -0.33114100
C                 -4.64514600    3.91307400   -1.74679400
H                 -5.28778200    4.59369500   -1.19483300
C                  3.41063800   -2.40586200   -3.79831400
H                  4.02334800   -1.63919300   -4.26483800
C                 -4.24342600    2.48068700   -3.64510400
H                 -4.57238600    2.03901700   -4.58179600
C                  3.22605400    3.09520200    0.79998100
H                  2.15084200    3.02006800    0.92068700
C                  2.06035100   -4.20548200    1.94940200
H                  3.08392000   -4.46621200    2.20486800
C                  1.63736700    2.76680400   -2.70810000
H                  1.99846000    1.91890900   -2.13576000
C                  5.43891400    2.08989200    0.87583600
H                  6.08183600    1.23537200    1.05914400
C                  6.34736900   -2.83598600    0.44850400
H                  7.07000000   -3.58820200    0.14547200
C                  2.80502200   -0.57350800    5.62312000
H                  2.54140800   -1.46546000    6.18378200
C                  6.37041200   -2.33243800    1.75055000
H                  7.10964900   -2.68877800    2.46197700
C                  3.79561000    4.29950300    0.38493200
H                  3.15405400    5.15344200    0.19214900
C                 -6.93788000    1.94162700    2.56161200
H                 -6.88799000    2.17433500    3.62777400
H                 -7.96537400    1.74782200    2.25565100
H                 -6.51200300    2.76894900    1.98875800
C                  5.17747500    4.40197900    0.21342500
H                  5.61582900    5.34038000   -0.11383800
C                  3.05719600    0.62794000    6.29189500
H                  2.98862600    0.66982800    7.37503900
C                  5.39645100   -2.37272900   -0.46532200
H                  5.36793200   -2.76284800   -1.47821700
C                  2.02641700    4.50272600   -4.35029000
H                  2.69115500    5.00925200   -5.04454400
C                 -6.02640200   -2.62830100    4.80228000
H                 -6.08915300   -2.30944400    5.84233900
H                 -5.50329700   -3.58420600    4.72047300
H                 -7.02326200   -2.72584700    4.36588800
C                  3.40029800    1.77161000    5.57002000
H                  3.60025500    2.70505100    6.08756200
C                  2.49239400    3.42815700   -3.59022200
H                  3.52107100    3.09346000   -3.69289100
H                 -5.12403300   -0.79964100    0.09509100
H                  0.56631000   -1.00513000    2.55961400
H                  0.26672300    0.72664000    2.67210900
122
2+ E = -4045.4817756 a.u.
Os                 1.15130500    0.31121200   -0.13667400
P                 -3.32482100   -0.90201600    0.09157400
P                  0.55410300    2.71287700   -0.27490800
P                  2.08566200   -1.99685000   -0.29448200
Cl                 2.60717500    0.72939300   -2.10743300
C                 -1.62142400   -0.45562800    0.48706700
C                  0.23759300    0.09027100    1.77177900
C                  0.83111400    0.33475000    4.38512500
H                  0.22493700   -0.50462400    4.74417700
H                  0.30658200    1.25215600    4.69333300
C                  2.36238700    0.72229300    2.57609100
C                  1.89304300    3.93044800    0.16883400
C                 -3.39246300   -2.47043700   -0.84590700
C                  1.04073800    0.34709500    2.88780800
C                  0.03126700    3.29043200   -1.96356300
C                 -0.60109800   -0.20561500   -0.44509700
C                  3.16095400    0.98301500    3.83711200
H                  3.25838900    2.06366100    4.01423200
H                  4.17604400    0.57498100    3.80136600
C                  3.85282600   -2.13566600    0.27513100
C                 -0.87352200    3.20874800    0.81106500
C                  2.62438700    0.77257900    1.21989900
H                  3.61905000    1.04644300    0.86135600
C                 -0.70245600    3.26117300    2.20527200
H                  0.27078400    3.05515900    2.63801100
C                 -4.25748300   -1.09201800    1.65315700
C                  1.25598200   -3.39512300    0.62475600
C                  0.83956500   -3.21968500    1.95365300
H                  0.95239800   -2.25316500    2.42821600
C                  3.18617400    3.72265600   -0.34015100
H                  3.39403200    2.85090500   -0.95191600
C                  4.19962400    4.64583800   -0.08090400
H                  5.19353400    4.47350900   -0.48456400
C                  2.11437800   -2.62848600   -2.03894700
C                 -1.10973500   -0.28164500    1.79710300
H                 -1.69483900   -0.41962400    2.70458700
C                 -4.16052500    0.37107900   -0.92625600
C                 -0.12085400    4.66534000   -2.20682000
H                  0.07865200    5.38527400   -1.41904800
C                 -0.20645700    2.38159500   -3.00222200
H                 -0.05550100    1.32245200   -2.83491600
C                  0.14576600   -5.53672100    2.08018700
H                 -0.27704700   -6.36435400    2.64282300
C                  2.28637200    0.31583100    4.93600400
C                 -5.50992800    0.68723900   -0.70863600
H                 -6.06280400    0.22413300    0.10205300
C                  1.11377500   -4.66267300    0.03694000
H                  1.44048000   -4.83133700   -0.98284600
C                 -3.02322300    3.88572500    2.49692300
H                 -3.84789600    4.16656900    3.14667100
C                  6.53537600   -2.28672100    1.09879700
H                  7.57280000   -2.34674400    1.41576400
C                  1.63612700    5.08290900    0.92748400
H                  0.64438200    5.27695000    1.31998900
C                 -0.75478300    4.20897300   -4.49638200
H                 -1.04751300    4.56526900   -5.48024600
C                  4.83507800   -1.34562300   -0.34855800
H                  4.55754300   -0.67259200   -1.15327100
C                 -2.13595300    3.49403900    0.27633000
H                 -2.29228000    3.47082600   -0.79565500
C                  0.28760100   -4.28141600    2.67447900
H                 -0.02437100   -4.12664900    3.70392300
C                 -1.76565000    3.60382200    3.03981700
H                 -1.60957100    3.66120100    4.11379000
C                  3.17521600   -3.41315500   -2.51308700
H                  4.02735200   -3.62534100   -1.87614300
C                 -4.50856000   -3.91190500   -2.43678000
H                 -5.31133100   -4.08271300   -3.14782600
C                 -4.46087100    0.03419000    2.47042900
H                 -4.08540000    1.00951000    2.17274300
C                  3.94139800    5.78374500    0.68626300
H                  4.73378400    6.49919700    0.88754000
C                 -0.51689500    5.12030300   -3.46404500
H                 -0.62779300    6.18665000   -3.63948000
C                  3.14600800   -3.92285300   -3.81340500
H                  3.97713200   -4.52346500   -4.17220400
C                  0.56346600   -5.72350000    0.76119900
H                  0.47529700   -6.70094600    0.29408300
C                 -4.74904600   -2.34433600    2.04488800
H                 -4.59592700   -3.21592500    1.41731600
C                  2.65764100    6.00035300    1.18649800
H                  2.44278400    6.88642600    1.77753100
C                 -3.45600000    0.97518100   -1.97796400
H                 -2.40908300    0.74091900   -2.14559700
C                  4.23112900   -3.00259200    1.31003900
H                  3.49625900   -3.63068700    1.80037000
C                  5.56532200   -3.07184100    1.72092400
H                  5.84217000   -3.74910000    2.52420100
C                 -0.59639000    2.84197000   -4.26356200
H                 -0.75326100    2.12895200   -5.06864400
C                  6.16579400   -1.42706100    0.06119800
H                  6.91487600   -0.81621900   -0.43515800
C                 -2.43051900   -3.46398800   -0.61201300
H                 -1.61739300   -3.29381900    0.08606400
C                 -3.20516900    3.82610500    1.11487300
H                 -4.17442200    4.05218600    0.67887800
C                  1.02453100   -2.36552900   -2.88132300
H                  0.21018200   -1.74111900   -2.52816200
C                 -4.43322200   -2.69462600   -1.76109100
H                 -5.17431200   -1.92564200   -1.95398600
C                 -5.44260300    2.21751900   -2.58288400
H                 -5.94044200    2.93811300   -3.22530700
C                 -5.15162400   -0.10333900    3.67340700
H                 -5.30925600    0.76647000    4.30418800
C                 -6.14583800    1.61196700   -1.53953800
H                 -7.18983000    1.85738200   -1.36839600
C                 -2.51626900   -4.67827100   -1.29440800
H                 -1.76636400   -5.44126500   -1.11373800
C                 -3.55135900   -4.90271500   -2.20433100
H                 -3.61056400   -5.84798800   -2.73607300
C                 -5.64052700   -1.35347300    4.06483900
H                 -6.17982400   -1.45487800    5.00212500
C                 -4.09934900    1.89870700   -2.80131100
H                 -3.54312900    2.37335800   -3.60397200
C                  2.05796000   -3.66006600   -4.64656700
H                  2.03934500   -4.05363500   -5.65904200
C                 -5.43941900   -2.46996000    3.25224300
H                 -5.82070900   -3.44101300    3.55347200
C                  0.99686100   -2.88320700   -4.17605900
H                  0.15084500   -2.66753600   -4.82310700
H                  2.60511300   -0.72487400    5.06777700
H                  2.37335400    0.80855000    5.90872000
122
2-1+ E = -4045.4373953 a.u.
Os                 1.24436100    0.21831300   -0.08856200
P                 -3.34587000   -0.57921200    0.11973600
P                  0.82932900    2.65291600   -0.30270400
P                  1.83464500   -2.19355600   -0.27152500
Cl                 2.63990700    0.42059200   -2.14841100
C                 -1.64047500   -0.25163100    0.57394100
C                  0.34363700    0.17260400    1.88328900
C                  1.09308500    0.43091600    4.43741400
H                  0.67991100   -0.48266400    4.88338500
H                  0.44879900    1.25430000    4.77138100
C                  2.57470300    0.54589100    2.53402200
C                  2.30153000    3.76477800   -0.02868900
C                 -3.49242800   -2.06274000   -0.94437300
C                  1.18196200    0.35262000    2.92061600
C                  0.20828900    3.21351300   -1.96408300
C                 -0.61702100   -0.14133100   -0.29899900
C                  3.38201800    0.72265600    3.61707000
C                  3.59455900   -2.54927900    0.22665900
C                 -0.43261300    3.30828000    0.89467200
C                  2.79270700    0.51691900    1.12188100
H                  3.81520600    0.62942300    0.75020500
C                 -0.10002600    3.43401400    2.25540500
H                  0.90589900    3.20761100    2.59153300
C                 -4.31208700   -0.85525000    1.65215700
C                  0.87862000   -3.45914000    0.71037000
C                  0.48023300   -3.17323200    2.02536200
H                  0.68746000   -2.19544500    2.44594500
C                  3.54948500    3.38676500   -0.54990100
H                  3.65136600    2.44663600   -1.08128400
C                  4.65252300    4.23156400   -0.41595000
H                  5.61002000    3.92704700   -0.82957700
C                  1.70624700   -2.84229500   -2.00418400
C                 -1.16207800   -0.02524500    2.01185100
C                 -4.15012400    0.79404300   -0.79822400
C                  0.05419600    4.58649700   -2.21787400
H                  0.29307100    5.31548000   -1.44975800
C                 -0.08090100    2.29324800   -2.97963900
H                  0.06958400    1.23480500   -2.80666500
C                 -0.43562200   -5.40324500    2.26289600
H                 -0.94038500   -6.15535800    2.86284400
C                  2.57808500    0.65833400    4.89101500
C                 -5.48156700    1.15537900   -0.54508400
H                 -6.04718700    0.66700400    0.24141000
C                  0.61786800   -4.73555100    0.18529400
H                  0.92978800   -4.98431800   -0.82301000
C                 -2.35164800    4.16720200    2.76418500
H                 -3.08788000    4.51304200    3.48471800
C                  6.26786500   -3.01592700    0.95449100
H                  7.30168500   -3.19886800    1.23398200
C                  2.18005100    5.00752500    0.61379100
H                  1.22710900    5.32938800    1.01872600
C                 -0.68281300    4.10612600   -4.47135900
H                 -1.01529100    4.45241000   -5.44618300
C                  4.64172200   -1.90997500   -0.46157300
H                  4.41587800   -1.23118800   -1.27793900
C                 -1.73626400    3.61657900    0.48684700
H                 -2.01244800    3.54036300   -0.55803400
C                 -0.17312700   -4.13953400    2.79471300
H                 -0.47153900   -3.90389100    3.81281300
C                 -1.05036300    3.86676500    3.17966800
H                 -0.77262100    3.97745100    4.22444800
C                  2.64533700   -3.74916100   -2.51553800
H                  3.49854000   -4.05032800   -1.91708000
C                 -4.64263100   -3.29447700   -2.68178100
H                 -5.41997900   -3.34691400   -3.43831200
C                 -4.49748900    0.21183900    2.54839600
H                 -4.08975200    1.19479700    2.32875600
C                  4.52849400    5.46001900    0.23551500
H                  5.38958200    6.11432100    0.33884800
C                 -0.39424400    5.02874600   -3.46163500
H                 -0.50592200    6.09360600   -3.64548900
C                  2.49377200   -4.26636400   -3.80437000
H                  3.23187800   -4.96278900   -4.19224400
C                 -0.03581300   -5.69855500    0.95785300
H                 -0.22184100   -6.68460100    0.54045200
C                 -4.85256200   -2.11482500    1.94197500
H                 -4.71751900   -2.94225600    1.25356400
C                  3.28912600    5.84607600    0.74661600
H                  3.17861900    6.80245400    1.25033100
C                 -3.43394800    1.42716600   -1.82393200
H                 -2.40193000    1.15502800   -2.02238200
C                  3.90216400   -3.42511200    1.27742500
H                  3.11422200   -3.93707500    1.81789000
C                  5.23311100   -3.65121300    1.64027400
H                  5.45550400   -4.33263000    2.45684200
C                 -0.52338500    2.74115300   -4.22835400
H                 -0.72346600    2.01898400   -5.01526700
C                  5.96743500   -2.14791800   -0.09862700
H                  6.76677600   -1.65446800   -0.64478100
C                 -2.63112100   -3.15062300   -0.73918300
H                 -1.84280900   -3.09669400    0.00409100
C                 -2.69116200    4.04053300    1.41692100
H                 -3.69428900    4.28522700    1.07814100
C                  0.61439900   -2.46354500   -2.79837700
H                 -0.10600400   -1.74702900   -2.41716900
C                 -4.50103800   -2.13618200   -1.91794200
H                 -5.16744000   -1.29687600   -2.08666700
C                 -5.36878600    2.78912600   -2.32827600
H                 -5.84177800    3.56710400   -2.92065800
C                 -5.21562400    0.01041300    3.72587700
H                 -5.35902200    0.83663800    4.41594700
C                 -6.08491900    2.15567100   -1.31072500
H                 -7.11473700    2.43642400   -1.11014800
C                 -2.78400400   -4.30576500   -1.50680500
H                 -2.11206400   -5.14255500   -1.34619700
C                 -3.78625200   -4.37876200   -2.47644500
H                 -3.89807900   -5.27844500   -3.07474900
C                 -5.75119700   -1.24806100    4.01537700
H                 -6.31199600   -1.40035500    4.93297200
C                 -4.04464700    2.42267900   -2.58605500
H                 -3.47882600    2.91276200   -3.37269800
C                  1.40393800   -3.88810300   -4.58925200
H                  1.29071500   -4.28748400   -5.59326500
C                 -5.56946100   -2.30684700    3.12500600
H                 -5.98789100   -3.28433300    3.34562700
C                  0.46397700   -2.98832100   -4.08167300
H                 -0.38302100   -2.68378400   -4.69050000
H                  2.94732600   -0.15082900    5.53746200
H                  2.70247000    1.57863300    5.47907600
H                  4.45572100    0.88485500    3.59699200
H                 -1.63112800    0.86019300    2.46596800
H                 -1.41385800   -0.87347200    2.66710700
120
3+ E = -4081.3647423 a.u.
Os                 1.15407900    0.28860200   -0.13793600
P                 -3.34397000   -0.85360700    0.08881700
P                  0.60126700    2.70331600   -0.28315200
P                  2.05566400   -2.03553400   -0.28523100
Cl                 2.61274800    0.67409500   -2.10782800
C                 -1.63465100   -0.42440500    0.48529000
C                  0.22991000    0.09701700    1.76858400
C                  0.88461700    0.36481100    4.37500500
H                  0.41377700   -0.53499700    4.79043000
H                  0.28169500    1.23163400    4.70002900
C                  2.36734300    0.68053000    2.56696900
C                  1.96381600    3.89524800    0.15646600
C                 -3.42206100   -2.42638300   -0.83933500
C                  1.04087500    0.34384500    2.87690400
C                  0.08489300    3.28403600   -1.97225900
C                 -0.60490100   -0.19650700   -0.44409600
C                  3.11921600    0.90927400    3.85521100
H                  3.36412300    1.97270100    4.00793500
H                  4.04709300    0.33316400    3.93572500
C                  3.82409200   -2.18322900    0.27608400
C                 -0.81527200    3.22494100    0.80479600
C                  2.64286300    0.72262300    1.21480600
H                  3.64490800    0.97038500    0.85920900
C                 -0.63873900    3.28822800    2.19805000
H                  0.33396300    3.07820800    2.63023900
C                 -4.27781700   -1.02466000    1.65141900
C                  1.21238900   -3.41119500    0.65477800
C                  0.80549500   -3.21532800    1.98376500
H                  0.93624900   -2.24625900    2.44810800
C                  3.25379000    3.65874000   -0.34800300
H                  3.44565800    2.78057200   -0.95560800
C                  4.28512800    4.56238200   -0.09027900
H                  5.27639700    4.36792700   -0.49031100
C                  2.06459000   -2.68265300   -2.02353700
C                 -1.12562900   -0.25013700    1.79405100
H                 -1.71704500   -0.37218100    2.69982900
C                 -4.16135600    0.42485300   -0.93572100
C                 -0.04642000    4.66082700   -2.21709600
H                  0.16612600    5.37880900   -1.43097700
C                 -0.16954900    2.37733300   -3.00885700
H                 -0.03430200    1.31616700   -2.84095300
C                  0.08105800   -5.52084400    2.13958200
H                 -0.34924800   -6.33652600    2.71380900
C                 -5.50919400    0.75260900   -0.72497100
H                 -6.06965400    0.29597800    0.08417600
C                  1.04975700   -4.68299200    0.08152500
H                  1.36896000   -4.86742600   -0.93782900
C                 -2.95199000    3.93855200    2.49211800
H                 -3.77128700    4.23395900    3.14214400
C                  6.50519300   -2.33129400    1.10212000
H                  7.54223200   -2.39015500    1.42043500
C                  1.72805400    5.05698600    0.90803800
H                  0.73955000    5.27353300    1.29685100
C                 -0.69310800    4.21088600   -4.50435600
H                 -0.98269000    4.57024000   -5.48801300
C                  4.81999300   -1.46139200   -0.40602900
H                  4.55336300   -0.84099000   -1.25517600
C                 -2.07679000    3.51784900    0.27186800
H                 -2.23722200    3.48691600   -0.79937800
C                  0.24363900   -4.26148600    2.71963100
H                 -0.05784900   -4.09161100    3.74972500
C                 -1.69544100    3.64890100    3.03332400
H                 -1.53424100    3.71517100    4.10599300
C                  3.10109300   -3.50449200   -2.48927500
H                  3.94614900   -3.73634400   -1.84977000
C                 -4.53961100   -3.86241500   -2.43373800
H                 -5.33602100   -4.02654900   -3.15342500
C                 -4.47248800    0.10922100    2.46033400
H                 -4.09082800    1.07976800    2.15486400
C                  4.04794100    5.70910900    0.67049600
H                  4.85423300    6.40903300    0.87091000
C                 -0.43849400    5.11995400   -3.47401800
H                 -0.53326300    6.18760800   -3.65077700
C                  3.05606600   -4.02677900   -3.78402500
H                  3.86823800   -4.65646600   -4.13623300
C                  0.48845600   -5.72778700    0.82033400
H                  0.38428200   -6.70903900    0.36467300
C                 -4.77769200   -2.27070800    2.05272000
H                 -4.63133100   -3.14799700    1.43151900
C                  2.76732600    5.95465700    1.16541900
H                  2.56891900    6.84770400    1.75157100
C                 -3.44691900    1.02050900   -1.98566900
H                 -2.40144800    0.77708900   -2.14903100
C                  4.18736600   -2.98113700    1.37013500
H                  3.44102800   -3.55591000    1.90630600
C                  5.52130800   -3.04878600    1.78182100
H                  5.78676000   -3.67137600    2.63169500
C                 -0.55539500    2.84192100   -4.26993100
H                 -0.72525200    2.13030700   -5.07360300
C                  6.15023200   -1.54129700    0.00567600
H                  6.91026100   -0.98433600   -0.53536600
C                 -2.47765900   -3.43229600   -0.58638900
H                 -1.67065200   -3.26982200    0.12070300
C                 -3.13945200    3.86839300    1.11126800
H                 -4.10771800    4.10125500    0.67663400
C                  0.98307300   -2.39581300   -2.86871900
H                  0.18782300   -1.74394000   -2.52209900
C                 -4.45474000   -2.64149600   -1.76571600
H                 -5.18216000   -1.86324400   -1.97282000
C                 -5.42045000    2.27772400   -2.60251300
H                 -5.90938800    3.00083900   -3.24888600
C                 -5.16251400   -0.01469300    3.66518900
H                 -5.31332200    0.86067100    4.28988600
C                 -6.13353000    1.68046200   -1.56105100
H                 -7.17621900    1.93486000   -1.39536500
C                 -2.57320700   -4.65005700   -1.26107100
H                 -1.83716600   -5.42281200   -1.06554600
C                 -3.60034500   -4.86559000   -2.18221900
H                 -3.66723900   -5.81380000   -2.70774200
C                 -5.65943000   -1.25860100    4.06641600
H                 -6.19780300   -1.34935800    5.00528700
C                 -4.07886900    1.94741400   -2.81402000
H                 -3.51520300    2.41538200   -3.61539400
C                  1.97641200   -3.73946400   -4.62014600
H                  1.94576200   -4.14280700   -5.62845100
C                 -5.46741900   -2.38246200    3.26179700
H                 -5.85506000   -3.34852600    3.57074600
C                  0.93951800   -2.92589700   -4.15805800
H                  0.10036500   -2.69148700   -4.80747900
O                  2.21854700    0.45159300    4.87939500
120
3-1+ E = -4081.3414232 a.u.
Os                 1.23259500    0.18644300   -0.08993600
P                 -3.36258800   -0.50453900    0.11712600
P                  0.90642700    2.62715100   -0.30316700
P                  1.78468000   -2.23087700   -0.25915700
Cl                 2.61642800    0.34514000   -2.15633500
C                 -1.65699000   -0.21099700    0.57138500
C                  0.33818700    0.17533800    1.87135600
C                  1.15690500    0.46155100    4.40189200
H                  0.83082800   -0.43229100    4.94550300
H                  0.61995200    1.32979600    4.80078900
C                  2.58616900    0.50460300    2.51121700
C                  2.41383900    3.69702800   -0.04931700
C                 -3.53616800   -1.97789300   -0.95772900
C                  1.18930500    0.34960300    2.90068000
C                  0.27766300    3.20992100   -1.95520600
C                 -0.62311200   -0.12478500   -0.29694800
C                  3.32079000    0.67460300    3.66288900
C                  3.53680300   -2.61966900    0.24279800
C                 -0.32200800    3.32361200    0.90821500
C                  2.82944600    0.46128000    1.13302300
H                  3.85457200    0.54860900    0.76664800
C                  0.03535100    3.47596400    2.26005100
H                  1.04853000    3.25828100    2.58090100
C                 -4.33134200   -0.77619100    1.64956400
C                  0.80287900   -3.47537800    0.72605500
C                  0.40515400   -3.17492500    2.03775800
H                  0.63197400   -2.19918900    2.45258200
C                  3.64812100    3.27375200   -0.56833500
H                  3.71925200    2.32322700   -1.08589900
C                  4.77714900    4.08610900   -0.45015600
H                  5.72337900    3.74642400   -0.86239400
C                  1.64798900   -2.89072200   -1.98744500
C                 -1.17267800    0.01942600    2.00956900
C                 -4.15324300    0.88582100   -0.78928600
C                  0.15491200    4.58681500   -2.20457200
H                  0.42226900    5.30816700   -1.43869500
C                 -0.04957800    2.29969600   -2.96846500
H                  0.07458900    1.23709600   -2.79943800
C                 -0.56033000   -5.38232500    2.28410200
H                 -1.08399200   -6.11991700    2.88582800
C                 -5.47986300    1.26222300   -0.53297400
H                 -6.05215400    0.77354500    0.24854200
C                  0.51570400   -4.74857900    0.20714400
H                  0.82582900   -5.00976700   -0.79855700
C                 -2.20299300    4.23078500    2.79573700
H                 -2.92382700    4.59586900    3.52226100
C                  6.20122200   -3.13232600    0.97379700
H                  7.23143800   -3.33344900    1.25416300
C                  2.33337400    4.95256600    0.57465900
H                  1.39197100    5.30997000    0.97680400
C                 -0.62472800    4.13068000   -4.44876300
H                 -0.96145300    4.48752600   -5.41831900
C                  4.59600800   -2.00431600   -0.44882400
H                  4.38264700   -1.32585500   -1.26891100
C                 -1.63138700    3.63152700    0.51905000
H                 -1.92694600    3.53698500   -0.51904800
C                 -0.27143900   -4.12214800    2.81049500
H                 -0.56829200   -3.87528800    3.82645800
C                 -0.89539400    3.93275000    3.19288000
H                 -0.59664300    4.06866800    4.22909800
C                  2.56807200   -3.82124300   -2.49058600
H                  3.41352700   -4.13653400   -1.88838700
C                 -4.70921300   -3.18177000   -2.69946900
H                 -5.48939300   -3.21812700   -3.45403300
C                 -4.50303100    0.28863900    2.55109400
H                 -4.08439800    1.26778300    2.33477100
C                  4.69325100    5.32716400    0.18354200
H                  5.57430300    5.95624100    0.27462400
C                 -0.29887500    5.04325600   -3.44127200
H                 -0.38595700    6.11104900   -3.62142400
C                  2.40785600   -4.34425200   -3.77608900
H                  3.13149400   -5.05919900   -4.15751600
C                 -0.16263200   -5.69261500    0.98198400
H                 -0.36972700   -6.67607400    0.56848100
C                 -4.88643400   -2.03037500    1.93479500
H                 -4.76212100   -2.85623600    1.24245600
C                  3.46790700    5.75867100    0.69216800
H                  3.38831100    6.72560800    1.18136200
C                 -3.42901900    1.51982100   -1.80884500
H                 -2.40082700    1.23579300   -2.01076800
C                  3.82813800   -3.49490200    1.29857600
H                  3.03072000   -3.99007500    1.84098900
C                  5.15463600   -3.74395300    1.66319100
H                  5.36420800   -4.42515300    2.48335600
C                 -0.49738100    2.76158600   -4.21025400
H                 -0.72724100    2.04644900   -4.99547300
C                  5.91709600   -2.26513400   -0.08465000
H                  6.72567900   -1.79046400   -0.63388500
C                 -2.69029300   -3.07955000   -0.76230900
H                 -1.89931100   -3.04085200   -0.02099600
C                 -2.56720100    4.07874500    1.45767200
H                 -3.57476900    4.32303500    1.13190300
C                  0.56629800   -2.49409400   -2.78673800
H                 -0.13845500   -1.75889500   -2.41205600
C                 -4.54851900   -2.03053400   -1.92872500
H                 -5.20311300   -1.18053500   -2.09000200
C                 -5.34555400    2.91209200   -2.29990800
H                 -5.80823200    3.70206400   -2.88450600
C                 -5.22207100    0.09081200    3.72873400
H                 -5.35554700    0.91586800    4.42225700
C                 -6.06999600    2.27788400   -1.28873800
H                 -7.09612200    2.57007900   -1.08549800
C                 -2.86202300   -4.22756100   -1.53663400
H                 -2.20168700   -5.07501700   -1.38358100
C                 -3.86813100   -4.27976700   -2.50361200
H                 -3.99482300   -5.17384800   -3.10734000
C                 -5.77249900   -1.16237700    4.01326100
H                 -6.33458100   -1.31194500    4.93053000
C                 -4.02631400    2.53080000   -2.56124900
H                 -3.45403400    3.02082300   -3.34326100
C                  1.32795200   -3.94815000   -4.56588000
H                  1.20803000   -4.35209300   -5.56729400
C                 -5.60425800   -2.21917300    3.11787800
H                 -6.03432700   -3.19251700    3.33446400
C                  0.40679000   -3.02457000   -4.06657700
H                 -0.43206100   -2.70572900   -4.67933300
O                  2.58434500    0.66111700    4.76604100
H                  4.38437100    0.81919700    3.81877300
H                 -1.61468800    0.92397100    2.45353200
H                 -1.44377400   -0.81420200    2.67608900
125
4+ E = -4084.7982562 a.u.
Os                 1.15572000    0.08126100   -0.31839100
Cl                 2.32927300    0.31134800   -2.50438500
P                  1.60237000   -2.35109700   -0.38239600
P                 -3.42084100   -0.35880400    0.15826100
P                  1.02899800    2.56406600   -0.43560000
C                 -0.67033000   -0.15228500   -0.51969500
C                  0.35384600    0.02949900    1.64074400
C                  0.73547100    3.47448000    1.16502400
C                  1.23480200    0.17735100    2.73340100
C                  2.58497700    0.29866300    2.33449700
C                 -1.65071800   -0.24811300    0.47225600
C                  3.34843800   -2.91751900   -0.70777800
C                 -0.33963500    3.19557800   -1.52367300
C                 -0.73305000    2.44638500   -2.64322000
H                 -0.25799800    1.49341500   -2.84747100
C                  1.20859400   -3.18416700    1.23028400
C                  4.35909800   -2.03289300   -1.10406600
H                  4.13777300   -0.98440200   -1.25284000
C                  3.64559500   -4.28708800   -0.59360500
H                  2.87604800   -4.99359100   -0.29902000
C                  0.49149600   -2.71262700   -2.93789700
H                  0.84271200   -1.70021800   -3.11131400
C                  2.21605600   -3.36110900    2.19081100
H                  3.23916700   -3.08233500    1.96243200
C                 -0.10467100   -3.55961600    1.55299000
H                 -0.90281100   -3.42899400    0.82953500
C                  3.79371800    3.16983400   -0.52067600
H                  3.86884500    2.54861600    0.36526700
C                  4.94372100    3.77041900   -1.03172000
H                  5.89814500    3.61047600   -0.53775200
C                  0.65902900   -3.30484400   -1.67545200
C                 -1.02960000   -0.12343000    1.74843100
H                 -1.57804300   -0.11755600    2.69034600
C                 -4.18560500   -1.85929800    0.89186700
C                 -0.47103300    3.25439700    1.85004800
H                 -1.20781500    2.57253400    1.44165900
C                  4.93119700   -4.75631800   -0.85450500
H                  5.14509200   -5.81733600   -0.76070700
C                  0.22552800   -4.62544200   -1.47773200
H                  0.35368000   -5.11015600   -0.51582600
C                  4.86925600    4.56718100   -2.17631300
H                  5.76605500    5.02924700   -2.57901700
C                 -3.74365900   -0.39552300   -1.63718500
C                 -0.93868700    4.44332300   -1.28645100
H                 -0.63156500    5.04397900   -0.43651000
C                  5.93791100   -3.86632800   -1.23920400
H                  6.93939900   -4.23321300   -1.44587700
C                  2.74199100    0.26393200    0.95163900
C                  3.63768600    4.76317800   -2.79973900
H                  3.56926600    5.37794000   -3.69274800
C                 -4.26225700    1.09950700    0.88413600
C                 -0.37526300   -5.33617200   -2.51921900
H                 -0.70766700   -6.35657100   -2.34925800
C                 -2.99362400   -1.25650000   -2.45468600
H                 -2.18635400   -1.85440300   -2.04584900
C                 -1.72099700    2.93525900   -3.50144800
H                 -2.01664400    2.34691800   -4.36548400
C                 -1.92942800    4.92437100   -2.14562300
H                 -2.38165900    5.89400000   -1.95484900
C                 -3.28222300   -1.33467700   -3.81634100
H                 -2.69527000   -1.99800700   -4.44340800
C                  5.64725900   -2.50929400   -1.36648700
H                  6.41838900   -1.81193000   -1.68162000
C                  2.48222400    4.17137700   -2.28457800
H                  1.53639900    4.33390600   -2.78784900
C                 -0.09361500   -3.43606700   -3.97989500
H                 -0.19036900   -2.97472700   -4.95944400
C                  2.54907800    3.36719400   -1.13958000
C                 -0.53342400   -4.74560500   -3.77380900
H                 -0.98619700   -5.30600000   -4.58717600
C                  1.92033400   -3.91382500    3.43894900
H                  2.71627300   -4.05366200    4.16522500
C                 -2.32424300    4.16982600   -3.25314300
H                 -3.09127900    4.54767100   -3.92369000
C                  0.82410000    0.24618100    4.18659700
H                  0.03357100   -0.48449100    4.39593300
H                  0.38041900    1.23807600    4.36381100
C                  1.66000500    4.37860200    1.70490900
H                  2.58851700    4.58817800    1.18727500
C                 -0.39435700   -4.12551000    2.79588300
H                 -1.41047500   -4.44136400    3.01532000
C                 -4.78461400    0.36952500   -2.18416500
H                 -5.36965400    1.03423900   -1.55764600
C                 -5.06682500    0.27864600   -3.54812500
H                 -5.87258900    0.87212700   -3.96972400
C                  3.71738400    0.42929000    3.33396100
H                  4.47894400    1.12063500    2.95211700
H                  4.21935000   -0.54519300    3.43414700
C                 -3.67139400   -2.43202700    2.06404500
H                 -2.77021500   -2.03947900    2.52170000
C                 -4.31608500   -0.57027200   -4.36347600
H                 -4.53822500   -0.63894800   -5.42456100
C                  0.61532900   -4.30276600    3.74410800
H                  0.38896700   -4.74986800    4.70804000
C                 -3.87418300    2.37830000    0.44861400
H                 -3.10814700    2.49584500   -0.31272400
C                 -5.33736900   -2.39752000    0.29649300
H                 -5.73739700   -1.96585600   -0.61547600
C                 -5.25678000    0.95936600    1.86087800
H                 -5.56283600   -0.02515900    2.19802700
C                 -4.48380200    3.50687200    0.99368000
H                 -4.18322300    4.49260100    0.65192600
C                 -0.74221800    3.91599700    3.04701700
H                 -1.68763000    3.74219900    3.55428500
C                 -5.47270100    3.36763800    1.97278100
H                 -5.94392700    4.24980500    2.39641800
C                 -5.85714500    2.09735800    2.40456300
H                 -6.62641800    1.98746100    3.16309300
C                  0.19378900    4.80303800    3.58703400
H                 -0.01538500    5.31755300    4.52076800
C                  1.39210600    5.03183200    2.91224000
H                  2.12164100    5.72901100    3.31477700
C                 -5.46071200   -4.06326500    2.04681600
H                 -5.95551600   -4.91939000    2.49588700
C                 -4.31418200   -3.52941400    2.63908100
H                 -3.91808900   -3.96626000    3.55118200
C                  3.21860900    0.87950600    4.71621100
H                  4.02790100    0.79390500    5.45018800
H                  2.93423000    1.94062800    4.67809200
C                  2.00733600    0.04353200    5.14890300
H                  1.69855600    0.30580900    6.16733900
H                  2.28614400   -1.01915600    5.16605100
C                 -5.96896800   -3.49865800    0.87496100
H                 -6.85649600   -3.91475900    0.40780900
H                  3.75878500    0.32944500    0.55129400
125
4-1+ E = -4084.7641686 a.u.
Os                 1.19386900   -0.05743100   -0.15000900
Cl                 2.58463300   -0.08842900   -2.21170500
P                  1.12555100   -2.52271500   -0.40520000
P                 -3.44839600    0.18755300    0.15942400
P                  1.49262300    2.39838700   -0.35721100
C                 -0.70319700    0.03369000   -0.34654700
C                  0.35212900    0.00063700    1.82846900
C                  1.07975000    3.46574600    1.11284500
C                  1.19917500   -0.01799800    2.88363600
C                  2.60077600   -0.12841500    2.48164400
C                 -1.70767100    0.07327400    0.55640300
C                  2.70981300   -3.36124300    0.09982700
C                  0.48247400    3.18070100   -1.70836200
C                  0.08807200    2.42397600   -2.82188400
H                  0.35817000    1.37615400   -2.88248300
C                 -0.18615500   -3.45380800    0.53409800
C                  3.90232100   -2.94890800   -0.52184800
H                  3.87976200   -2.16228400   -1.27045200
C                  2.75351700   -4.39111900    1.04940500
H                  1.84612700   -4.73967900    1.52957300
C                  0.18444400   -2.32043200   -3.07264400
H                 -0.18360900   -1.34447000   -2.77776900
C                 -0.29176700   -3.28519700    1.92515500
H                  0.36737800   -2.59006300    2.43426400
C                 -1.05383700   -4.35259600   -0.10420400
H                 -0.97960600   -4.51600700   -1.17360100
C                  4.26448100    2.61975200    0.14601100
H                  4.03554100    2.17047800    1.10782600
C                  5.58515700    2.95299300   -0.15323900
H                  6.36817600    2.75574500    0.57387200
C                  0.88930900   -3.10569100   -2.15104600
C                 -1.16672700    0.05429800    1.98656100
C                 -4.43588000   -0.76131400    1.38388700
C                 -0.20612600    3.36144200    1.66558200
H                 -0.91790000    2.66303500    1.24167200
C                  3.97253400   -4.98846900    1.38474500
H                  3.99128400   -5.78533800    2.12317600
C                  1.38537800   -4.35648600   -2.55061400
H                  1.93906000   -4.97439400   -1.85096500
C                  5.89898700    3.53693400   -1.38293900
H                  6.92833500    3.79118300   -1.61909400
C                 -3.79986800   -0.45978400   -1.51258300
C                  0.16099100    4.54714000   -1.65721900
H                  0.46996400    5.14995900   -0.80932000
C                  5.15318000   -4.57272500    0.77033700
H                  6.09805000   -5.04258500    1.02886300
C                  2.75769200   -0.16427900    1.05507500
C                  4.88400700    3.79113600   -2.30447800
H                  5.11869100    4.24122400   -3.26484300
C                 -4.05231600    1.92286100    0.21318900
C                  1.17663200   -4.81375300   -3.85264400
H                  1.56999600   -5.78126600   -4.15148200
C                 -3.20351600   -1.65877800   -1.93359700
H                 -2.49617600   -2.17430400   -1.29303100
C                 -0.62466500    3.02593600   -3.86199800
H                 -0.91860400    2.43187800   -4.72292000
C                 -0.55261100    5.14250800   -2.69939900
H                 -0.78692600    6.20274700   -2.65301000
C                 -3.52464800   -2.18852800   -3.18365600
H                 -3.05291600   -3.10995500   -3.51021400
C                  5.11283900   -3.55504100   -0.18674400
H                  6.02568500   -3.23201800   -0.67972600
C                  3.55904000    3.46593500   -2.00455700
H                  2.78540900    3.66360400   -2.73736000
C                 -0.02300000   -2.78286300   -4.37371100
H                 -0.55782400   -2.15907700   -5.08471800
C                  3.23757200    2.87524400   -0.77674100
C                  0.47302200   -4.02729300   -4.76711300
H                  0.32037100   -4.37933700   -5.78362600
C                 -1.23847300   -4.00311100    2.65721200
H                 -1.29823500   -3.86975000    3.73408400
C                 -0.94957300    4.38213700   -3.80254700
H                 -1.50088100    4.84766500   -4.61489800
C                  0.89192300    0.07973300    4.36281600
H                 -0.09720600   -0.33631400    4.59233900
H                  0.85448000    1.13853500    4.66503100
C                  1.97270800    4.40093300    1.65441200
H                  2.96394800    4.52124600    1.23357300
C                 -2.00846900   -5.06144900    0.63103000
H                 -2.66856000   -5.75709700    0.11995600
C                 -4.71385100    0.20172300   -2.34637400
H                 -5.17753400    1.12976900   -2.03017800
C                 -5.02541800   -0.33504000   -3.59585200
H                 -5.73019400    0.18141100   -4.24067600
C                  3.63897500   -0.20243100    3.36624200
C                 -4.45202100   -0.34961000    2.72758500
H                 -3.90881700    0.53793200    3.03829600
C                 -4.43339300   -1.52839600   -4.01427100
H                 -4.67913300   -1.94342900   -4.98756800
C                 -2.10235400   -4.89143100    2.01200600
H                 -2.83747200   -5.45083300    2.58371500
C                 -3.26344700    2.91956700   -0.38161300
H                 -2.30235700    2.67143300   -0.82213400
C                 -5.16059700   -1.89609600    0.99593600
H                 -5.16155200   -2.22157100   -0.03863200
C                 -5.30142000    2.25024200    0.76181700
H                 -5.92300700    1.48493600    1.21428000
C                 -3.71965800    4.23715800   -0.41470000
H                 -3.10234300    5.00124700   -0.87648800
C                 -0.58762900    4.16351700    2.73992200
H                 -1.59092700    4.07522400    3.14837400
C                 -4.95871500    4.56468400    0.14183700
H                 -5.30998600    5.59227800    0.11774000
C                 -5.74830500    3.57239200    0.72664900
H                 -6.71382000    3.82405500    1.15552500
C                  0.31426200    5.08126600    3.28526100
H                  0.01951000    5.70532000    4.12429300
C                  1.59120200    5.19841500    2.73797800
H                  2.29632100    5.91764900    3.14534400
C                 -5.90294500   -2.20458300    3.27942200
H                 -6.47537600   -2.76296200    4.01442400
C                 -5.18354300   -1.07157300    3.66933000
H                 -5.19521100   -0.74622200    4.70542800
C                  3.39505200   -0.19008400    4.84552400
H                  4.13882800   -0.81701300    5.35365400
H                  3.57211000    0.83229900    5.22154500
C                  1.96554900   -0.64434400    5.20107300
H                  1.78403900   -0.48469500    6.26966300
H                  1.89139900   -1.72550600    5.02375900
C                 -5.89064500   -2.61379000    1.94562000
H                 -6.45392000   -3.48970800    1.63766300
H                  3.77412000   -0.27071000    0.66247900
H                  4.66137200   -0.27415100    2.99901300
H                 -1.54065600   -0.81939400    2.54115400
H                 -1.47995100    0.93695300    2.56662100
148
5+ E = -5269.2625668 a.u.
Os                 0.49619800   -0.75580200   -0.26529900
P                  0.63660300   -1.43591100    2.06054900
Cl                 0.44043000   -0.06268700   -2.67953600
Cl                 0.60864300   -3.16929200   -0.99068800
P                 -4.32104700   -0.40948500   -0.85484000
P                  4.96798400    0.37313500   -1.12487800
C                 -1.65776400   -0.77307600   -0.40711300
O                 -2.50793100    5.61940100   -0.48998600
C                  2.51060500   -0.88567900   -0.55585200
H                  2.95550700   -1.80293200   -0.93495200
C                 -1.12102700    0.37242300    0.09469600
C                  3.27406600    0.27403800   -0.48238800
C                 -2.76587700   -1.37909700   -0.89976900
C                 -1.05597700    1.72223600    0.44002200
C                 -4.63097900    0.20832100    0.84707400
C                  1.20589800    1.17983500    0.13540000
C                 -5.60780800    1.79977900    2.38940700
H                 -6.12727500    2.73715000    2.56513300
C                  0.25647300    2.17657600    0.46024900
C                 -2.04212400    2.81207100    0.77025100
H                 -2.49048800    2.66670200    1.75744400
H                 -2.87063700    2.88551600    0.06015000
C                 -4.27411200    0.98969200   -2.04892700
C                  5.45897900   -1.23306900   -1.84037600
O                 -0.62454200    5.91043400    2.29413400
C                 -5.30628400    1.41430100    1.08236800
H                 -5.58897500    2.05772300    0.25590100
C                 -2.81619900   -2.67387600   -1.63980200
C                 -5.79142400   -1.39463800   -1.33677900
C                 -4.26206400   -0.60841500    1.92807700
H                 -3.73136800   -1.54004900    1.75863700
C                  2.55048800    1.43215200   -0.08907900
H                  2.98754700    2.42862100   -0.03756500
C                 -0.72276100   -2.52268200    2.73106600
C                  2.74747300   -3.29581600    1.73769000
H                  2.35522100   -3.41479100    0.73256200
C                  3.81749200   -4.08379300    2.16988300
H                  4.26394700   -4.79664700    1.48142300
C                  0.33843500    3.63448900    0.81033700
H                  0.95755500    4.20851400    0.11631300
H                  0.75094200    3.77623400    1.81551700
C                 -1.40849200   -3.38762400    1.86705700
H                 -1.17703400   -3.39158000    0.80741700
C                  2.14418900   -2.38474700    2.61692600
C                 -3.06661500    1.38824900   -2.63981400
H                 -2.13231800    0.87852500   -2.42606300
C                 -3.06261100    2.44673400   -3.55266700
H                 -2.12219400    2.74816800   -4.00330800
C                  6.19137100    0.79143800    0.17368800
O                 -0.73067200    4.73021500   -1.56192800
O                 -2.66332300    4.95348000    2.43451600
C                 -1.14994000    4.11499300    0.76500200
C                 -0.99391000   -2.57213000    4.10912700
H                 -0.45954700   -1.92656300    4.79864300
C                  5.48196500   -1.41599600   -3.22940300
H                  5.23787700   -0.59660900   -3.89688400
C                  0.60436900    0.05179900    3.17990300
C                  4.99635000    1.66338000   -2.42287700
C                 -1.43144900    5.09115600    1.91094500
C                 -1.40527200    4.85142400   -0.56452200
C                 -2.64043100   -4.30796700    3.74366500
H                 -3.37805500   -5.00281500    4.13617900
C                 -5.47473600    1.63769200   -2.39427100
H                 -6.42053000    1.30650800   -1.97548200
C                 -3.58585500   -3.75150300   -1.17121700
H                 -4.14020600   -3.65370700   -0.24171600
C                  3.68940700   -3.08009200    4.35941700
H                  4.04483000   -2.99535100    5.38279200
C                 -4.57272600   -0.21846800    3.23231100
H                 -4.28696300   -0.85984900    4.06096600
C                  0.53732500    2.43291900    4.68539700
H                  0.51402100    3.34569700    5.27393300
C                 -4.25164700    3.09756500   -3.88482900
H                 -4.24439600    3.90906600   -4.60750600
C                 -0.61337400    0.57866600    3.63368600
H                 -1.54460100    0.06871800    3.41025600
C                  1.78771100    0.74811300    3.47434800
H                  2.74179400    0.36614800    3.12519200
C                  5.81548400   -2.66485000   -3.75566400
H                  5.83089400   -2.80597700   -4.83204400
C                 -5.93199200   -1.78625600   -2.67860600
H                 -5.18308700   -1.50955500   -3.41394700
C                  4.29706400   -3.97399700    3.47576300
H                  5.12859800   -4.58928400    3.80869600
C                 -6.76064400   -1.76497400   -0.39456700
H                 -6.66460100   -1.46592100    0.64369600
C                  5.76992800   -2.30020600   -0.98060500
H                  5.74865200   -2.16771900    0.09712000
C                 -2.10717300   -2.81945900   -2.84321200
H                 -1.48379900   -2.00363100   -3.19438200
C                 -5.24445200    0.98444400    3.46399900
H                 -5.48680000    1.28484000    4.47952800
C                 -7.03311000   -2.54566600   -3.06699500
H                 -7.13534700   -2.85054500   -4.10412400
C                  2.61492600   -2.29594700    3.93718400
H                  2.15161100   -1.61593500    4.64378900
C                 -1.95251900   -3.45345200    4.60989100
H                 -2.15030800   -3.48172300    5.67817200
C                  6.12437200   -3.72558700   -2.90312100
H                  6.38179400   -4.69621400   -3.31679700
C                 -0.64612900    1.75789200    4.38290700
H                 -1.60055400    2.14305200    4.73194200
C                 -5.45840900    2.69146400   -3.30622200
H                 -6.38845200    3.18389600   -3.57515600
C                 -7.99923600   -2.91448400   -2.12657300
H                 -8.85755000   -3.50489500   -2.43409200
C                  3.87676900    2.77222200   -4.25590300
H                  2.99906900    2.89271400   -4.88363600
C                  5.78332300    1.42752700    1.35462200
H                  4.73388100    1.64249100    1.52772800
C                  7.54997400    0.49867100   -0.03046900
H                  7.87234000   -0.01401400   -0.93180700
C                 -2.36075800   -4.27631000    2.37707900
H                 -2.87153300   -4.95131200    1.69627000
C                  6.12862700    2.46737600   -2.62200800
H                  7.00036700    2.36341000   -1.98395800
C                  6.73057400    1.77638400    2.31798500
H                  6.41138500    2.26685300    3.23280200
C                  3.86170400    1.81614200   -3.23911900
H                  2.97049600    1.21199100   -3.08303400
C                  1.75463400    1.92376700    4.22619800
H                  2.68208300    2.44054000    4.45831700
C                  6.10130600   -3.54283200   -1.51760800
H                  6.34032600   -4.36835300   -0.85384600
C                  8.08177100    1.49262700    2.10982200
H                  8.81570900    1.76435000    2.86286000
C                 -7.86247400   -2.52418900   -0.79400100
H                 -8.61313900   -2.80629300   -0.06158200
C                 -3.64071900   -4.94995500   -1.88226400
H                 -4.23416600   -5.77710900   -1.50186300
C                 -2.17320500   -4.01538000   -3.55752900
H                 -1.61194900   -4.11607300   -4.48225400
C                 -2.93740900   -5.08238000   -3.08164200
H                 -2.98244600   -6.01407000   -3.63908900
C                 -2.85916800    6.32765200   -1.69455800
H                 -3.71183000    6.95115800   -1.42608500
H                 -2.02146500    6.94125000   -2.03345200
H                 -3.13172200    5.61855300   -2.48010400
C                  8.49014600    0.85266600    0.93720500
H                  9.53929700    0.62304000    0.77653000
C                 -3.00443500    5.91129700    3.45403900
H                 -4.01285400    5.64932300    3.77468000
H                 -2.30310100    5.84934800    4.28970200
H                 -2.98145300    6.92383300    3.04370900
C                  6.12751700    3.42008000   -3.64046700
H                  7.00177000    4.04648200   -3.79110500
C                  5.00424800    3.57139100   -4.45732400
H                  5.00652500    4.31704900   -5.24725700
148
5-1+ E = -5269.2219414 a.u.
Os                 0.46934800   -0.69255500   -0.21520100
P                  0.72090400   -1.05631400    2.18788700
Cl                 0.52432900   -0.43267400   -2.67866700
Cl                 0.70876000   -3.18196900   -0.57769600
P                 -4.32596600   -0.61028500   -0.86000300
P                  5.00238600    0.30850500   -1.16730000
C                 -1.65329600   -0.85435400   -0.35273300
O                 -3.16033100    5.36025900   -0.67847300
C                  2.57618800   -0.77261400   -0.44989200
H                  3.02404900   -1.73750800   -0.67533200
C                 -1.15352000    0.35126100    0.03449200
C                  3.31469300    0.35596900   -0.50626200
C                 -2.74664800   -1.54007700   -0.77235800
C                 -1.16408400    1.77987700    0.19420500
C                 -4.68436200    0.18476500    0.75701700
C                  1.12459900    1.34375200   -0.10401500
C                 -5.76432700    1.89101100    2.09418000
H                 -6.34213600    2.80848200    2.15518400
C                  0.18695400    2.29205100    0.08504400
C                 -2.08666600    2.75827500    0.35980400
C                 -4.28639200    0.64911800   -2.20068400
C                  5.49681700   -1.41093400   -1.55116300
O                 -0.98649100    5.93114700    1.89330600
C                 -5.43611900    1.36605200    0.84358800
H                 -5.75503500    1.88393200   -0.05507600
C                 -2.75405400   -2.91871100   -1.34008600
C                 -5.76080400   -1.68167200   -1.25525400
C                 -4.26816200   -0.46696000    1.92855700
H                 -3.67873200   -1.37665600    1.87323300
C                  2.59130300    1.66781900   -0.30171600
C                 -0.62680600   -2.04601900    3.01298700
C                  2.85701700   -2.93432800    2.09938400
H                  2.48609800   -3.18096500    1.11050900
C                  3.92001100   -3.65850400    2.64613200
H                  4.37985500   -4.44834300    2.05816400
C                  0.13830800    3.80121600    0.19375200
H                  0.53373700    4.30320100   -0.69398200
H                  0.68187100    4.18623100    1.06241200
C                 -1.28900900   -3.04687600    2.28703000
H                 -1.04324000   -3.21273000    1.24332500
C                  2.23645700   -1.92362600    2.84710600
C                 -3.08052800    1.01777800   -2.81332000
H                 -2.14044100    0.54836400   -2.54304000
C                 -3.08555200    1.98779100   -3.81891600
H                 -2.14700500    2.26666600   -4.28749900
C                  6.28245000    0.96130100   -0.02564700
O                 -1.32638900    5.00502300   -1.94787700
O                 -2.78655000    4.61164600    2.23355500
C                 -1.39472500    4.11699000    0.33763200
C                 -0.91233400   -1.88603300    4.37929100
H                 -0.39649800   -1.13265300    4.96543600
C                  5.51795600   -1.87551100   -2.87286100
H                  5.25899900   -1.21506400   -3.69328400
C                  0.71589200    0.57114600    3.08579100
C                  5.02436700    1.29892800   -2.71130100
C                 -1.67862800    4.99300800    1.56941500
C                 -1.92121700    4.88374100   -0.90355500
C                 -2.52986700   -3.68388700    4.27194800
H                 -3.26218500   -4.32105400    4.76048900
C                 -5.49545900    1.23321700   -2.62139000
H                 -6.44019600    0.91847700   -2.18801000
C                 -3.51983400   -3.93983600   -0.75222400
H                 -4.10765600   -3.72888400    0.13706400
C                  3.75094500   -2.39107500    4.69057300
H                  4.08672900   -2.17866500    5.70191000
C                 -4.60670000    0.06191700    3.17592500
H                 -4.28164400   -0.45163900    4.07595500
C                  0.69090400    3.12781400    4.26131900
H                  0.68280700    4.11303500    4.71855600
C                 -4.28236100    2.58253100   -4.22060300
H                 -4.28004500    3.32865700   -5.01036900
C                 -0.49153200    1.16471000    3.47791300
H                 -1.43097300    0.64253600    3.32919700
C                  1.91082200    1.28365700    3.27453300
H                  2.85639900    0.84382100    2.97346600
C                  5.87334100   -3.19970300   -3.13500800
H                  5.88777500   -3.55749000   -4.16003800
C                 -5.87422300   -2.20863900   -2.55240600
H                 -5.12563000   -1.98302300   -3.30540900
C                  4.37490600   -3.38706600    3.93659500
H                  5.19964000   -3.95469600    4.35895600
C                 -6.73028000   -1.98286500   -0.28911700
H                 -6.65389300   -1.57776400    0.71428200
C                  5.83287800   -2.27406000   -0.49494100
H                  5.81487000   -1.92357900    0.53254500
C                 -1.99930900   -3.21137800   -2.48780000
H                 -1.37780000   -2.43838400   -2.92767600
C                 -5.35349300    1.23903000    3.25961000
H                 -5.61688900    1.64731300    4.23126900
C                 -6.94936600   -3.03425900   -2.87278900
H                 -7.03152800   -3.44323800   -3.87528100
C                  2.68500400   -1.66852100    4.15445200
H                  2.20900000   -0.90774800    4.76343100
C                 -1.86369800   -2.69524500    5.00155300
H                 -2.07269400   -2.56155800    6.05964400
C                  6.20708400   -4.05760900   -2.08633600
H                  6.48308500   -5.08721800   -2.29455800
C                 -0.50205000    2.43116100    4.06703000
H                 -1.44848200    2.87011700    4.36904400
C                 -5.48847000    2.20120900   -3.62440400
H                 -6.42513800    2.64510200   -3.94912700
C                 -7.91582000   -3.33456100   -1.90861000
H                 -8.75422900   -3.97647400   -2.16319800
C                  3.90537900    1.92840800   -4.76125400
H                  3.04385900    1.85960600   -5.41869700
C                  5.93330500    1.75340800    1.07660300
H                  4.89334400    1.97960400    1.28164400
C                  7.63447200    0.66274600   -0.26721100
H                  7.91526100    0.03021500   -1.10411100
C                 -2.23450500   -3.86041700    2.91945300
H                 -2.72808400   -4.64076000    2.34682000
C                  6.11265400    2.11510000   -3.05103200
H                  6.96680600    2.20252500   -2.38787200
C                  6.92703800    2.24980000    1.92173000
H                  6.65006700    2.86132500    2.77540100
C                  3.91129900    1.20887000   -3.56552800
H                  3.05095300    0.59781900   -3.29993800
C                  1.89797900    2.54948500    3.86087200
H                  2.83259000    3.08337000    4.01071800
C                  6.18638800   -3.59415800   -0.76798700
H                  6.44663100   -4.26018800    0.04935600
C                  8.26955100    1.96008700    1.67309100
H                  9.04032300    2.34743400    2.33300700
C                 -7.80601700   -2.80904700   -0.62057400
H                 -8.55776600   -3.03762400    0.12915500
C                 -3.52722600   -5.22519400   -1.29254500
H                 -4.11737200   -6.00611000   -0.82059700
C                 -2.01850500   -4.49491500   -3.03206600
H                 -1.42372500   -4.70831900   -3.91571600
C                 -2.77933400   -5.50408600   -2.43865900
H                 -2.78711200   -6.50403500   -2.86380500
C                 -3.76725000    6.05563300   -1.78574700
H                 -4.72302800    6.42102900   -1.41029100
H                 -3.13429100    6.88595100   -2.10660800
H                 -3.91713900    5.36890700   -2.62276400
C                  8.62200800    1.16567800    0.57918600
H                  9.66482300    0.93079100    0.38751400
C                 -3.15737500    5.45869500    3.33695500
H                 -4.05310300    5.00623500    3.76296200
H                 -2.35449400    5.49977800    4.07713100
H                 -3.36790900    6.47119600    2.98368500
C                  6.09223400    2.83111600   -4.24818000
H                  6.93422500    3.46573400   -4.50862500
C                  4.99210200    2.73650600   -5.10347600
H                  4.97937100    3.29801200   -6.03330600
H                 -3.15560300    2.65866000    0.47949300
H                  2.97426400    2.23439700    0.56178000
H                  2.71914700    2.33444400   -1.16850300
137
6+ E = -4540.5361543 a.u.
Os                 0.31412600    0.07981000   -1.24058300
P                  0.36933000   -2.41395400   -1.54136000
P                  0.18340300    2.56539500   -1.32187600
Cl                -1.00220400    0.03637800   -3.43083400
C                  2.31452300    0.18831400   -1.05725100
C                 -1.52821200   -0.00374900   -0.35513500
H                 -2.45191800    0.04940400   -0.93085600
P                 -3.16780800   -0.14058900    1.96973500
C                  0.72137300    0.01498800    0.82316700
C                 -1.61172100   -0.08379100    1.03713100
C                  2.26442800    0.29189400   -2.43772200
H                  2.51146900   -0.55624900   -3.07051200
H                  2.41603600    1.25939900   -2.91065100
C                 -0.35050900   -0.08111100    1.69694900
H                 -0.23883300   -0.15395000    2.77841000
C                  2.07753000    0.09290900    1.22917900
C                  2.96658900    0.19142900    0.16459900
C                  2.79322200    0.14315800    2.55107500
H                  2.52104500   -0.68112900    3.22015000
H                  2.58878200    1.07278700    3.09419000
C                  4.40204300    0.30742400    0.60705800
H                  4.81997200    1.28802500    0.35396000
H                  5.05062200   -0.45181600    0.16249900
C                  4.31992900    0.11358700    2.16633900
C                  1.64994000   -2.96153200   -2.78488700
C                  0.59447200    3.46774200   -2.90900500
C                 -1.12713300   -3.29372600   -2.22813800
C                 -1.49625200    3.31476700   -1.00532000
O                  6.40120900    1.14766000    2.58074700
C                 -3.59331700    1.47747900    2.72500100
C                  0.73608900   -3.43150700   -0.02144900
C                  1.33498900    3.36059200   -0.09891600
C                 -3.00943700   -1.35068400    3.33622200
C                  1.46520000   -2.53342600   -4.11292900
H                  0.62597700   -1.88926300   -4.36078400
C                  1.95840200   -3.27115500    0.65267200
H                  2.68558500   -2.54468900    0.30935700
C                 -0.17602300   -4.38334800    0.46044900
H                 -1.12254800   -4.53716000   -0.04495600
C                  0.65124000    4.87313200   -2.87177400
H                  0.49488700    5.40405700   -1.93771500
C                  0.76969300    2.81253700   -4.13414600
H                  0.66878400    1.73668500   -4.19290600
C                 -2.55289900    2.85771500   -1.81174600
H                 -2.38062300    2.05151500   -2.52029800
C                  2.35887500   -2.92663700   -5.10814400
H                  2.20244100   -2.59083500   -6.12953500
C                 -4.56009600   -0.63271200    0.89203700
O                  4.61677400    2.05789000    3.62521900
C                 -2.23273200   -2.50556800    3.15090200
H                 -1.69664500   -2.67179200    2.22165800
C                  3.44759300   -3.74601100   -4.79610800
H                  4.14269300   -4.05069400   -5.57345300
C                  2.57458600    3.87318200   -0.51044200
H                  2.83770500    3.88543500   -1.56254800
C                  2.73781000   -3.78869900   -2.47929700
H                  2.89219600   -4.15306300   -1.47051100
C                 -3.80935100    3.45977300   -1.72886500
H                 -4.60982300    3.11567000   -2.37919100
C                 -1.72082600    4.38140400   -0.12523300
H                 -0.91398200    4.77375200    0.48335700
C                 -2.13695100   -3.44552300    4.17758700
H                 -1.52579600   -4.33049900    4.03048100
C                 -5.04170900    0.26947500   -0.07216800
H                 -4.60977700    1.26092300   -0.17085100
C                  1.09643300    4.94152000   -5.24763900
H                  1.29187600    5.51062200   -6.15224600
C                 -2.56711200    2.31136700    3.19221800
H                 -1.52808200    2.02912900    3.05615900
C                  1.03003800    3.36039900    1.27190600
H                  0.08560000    2.95021900    1.61262800
O                  5.15998700   -1.28969900    3.88263700
C                 -2.98627400    4.96940300   -0.03652000
H                 -3.14440500    5.79603800    0.65066400
C                  3.63329900   -4.17433000   -3.48271200
H                  4.47129500   -4.81809900   -3.23023900
C                  0.90548100    5.60268100   -4.03095000
H                  0.94883800    6.68727800   -3.98411500
C                  1.02192300    3.55095200   -5.29503500
H                  1.15125000    3.02827100   -6.23864900
C                 -3.68413200   -1.14465400    4.54952000
H                 -4.27843100   -0.25021400    4.70513600
C                  2.27335100   -4.06451400    1.75725100
H                  3.24255500   -3.94160500    2.23000700
C                  0.13574100   -5.16637100    1.57635400
H                 -0.57531900   -5.91437400    1.91824800
C                 -2.81031300   -3.24085900    5.38379900
H                 -2.72994500   -3.97335500    6.18179900
C                 -5.13619000   -1.90477600    1.01561500
H                 -4.77244100   -2.60407200    1.76090100
C                 -4.03283000    4.51290700   -0.83682000
H                 -5.01044600    4.98365100   -0.77907000
C                 -4.93397900    1.85048500    2.90631900
H                 -5.73593700    1.21471500    2.54566400
C                 -6.09130500   -0.11042900   -0.90808300
H                 -6.46152200    0.58643000   -1.65404300
C                 -2.88115600    3.50848100    3.83444300
H                 -2.08333400    4.15149400    4.19411900
C                 -2.42007600   -2.76578200   -2.15575200
H                 -2.57983200   -1.77773600   -1.75175000
C                  3.47719500    4.38745600    0.42450400
H                  4.42875700    4.78632000    0.08356100
C                 -3.58285900   -2.09173200    5.56826800
H                 -4.10330400   -1.92793900    6.50716400
C                  1.36280500   -5.01537700    2.22325500
H                  1.61345600   -5.64206100    3.07496700
C                 -5.23981200    3.05171800    3.54836800
H                 -6.27852700    3.33793200    3.68414200
O                  5.04874500   -2.19221100    1.81573500
C                  7.25407200    2.12826800    3.20246500
H                  7.19135300    2.04952200    4.29041000
H                  6.96184300    3.13589800    2.89641100
H                  8.26112000    1.89868700    2.85538900
C                 -4.21608100    3.87979800    4.01232700
H                 -4.45774000    4.81341400    4.51192000
C                 -6.66644900   -1.37822100   -0.78377500
H                 -7.48918800   -1.66569400   -1.43206200
C                  5.09601200    1.21826300    2.89546800
C                 -3.51148300   -3.49376400   -2.63667700
H                 -4.50573800   -3.05988400   -2.58173100
C                 -3.32466800   -4.75687500   -3.19670400
H                 -4.17321800   -5.31814400   -3.57828400
C                  1.92738700    3.88499800    2.20220100
H                  1.67478300    3.88421200    3.25890500
C                 -2.03759100   -5.29389800   -3.27171400
H                 -1.87800700   -6.27614400   -3.70762100
C                  4.89758700   -1.25042600    2.56526100
C                 -6.18937700   -2.27242800    0.17658200
H                 -6.63741900   -3.25626600    0.27837300
C                 -0.94721500   -4.56898700   -2.79258700
H                  0.04565700   -5.00091200   -2.86030500
C                  3.15629600    4.39878500    1.78187000
H                  3.85762100    4.79187900    2.51093700
C                  5.69704000   -2.52714200    4.38930900
H                  5.94116000   -2.33088100    5.43293200
H                  6.58909300   -2.81243300    3.82754600
H                  4.95192300   -3.32369500    4.31495000
137
6-1+ E = -4540.4937402 a.u.
Os                 0.47787800   -0.00959200   -1.21590200
P                  0.41841000   -2.52586300   -1.40818800
P                  0.17651300    2.46825500   -1.37254100
Cl                -0.66310900   -0.18945600   -3.49753800
C                  2.40715500    0.07544700   -1.00218300
C                 -1.47354600   -0.08682800   -0.35725900
H                 -2.34742900   -0.22753400   -0.99317500
P                 -3.23461100   -0.05320500    1.84466000
C                  0.79937300    0.11274200    0.89945300
C                 -1.63689600    0.01683600    0.98462500
C                  2.42319400    0.08400500   -2.38403800
H                  2.69173100   -0.81273000   -2.93673600
H                  2.59290500    1.01435300   -2.92236200
C                 -0.39412100    0.20370400    1.82640600
C                  2.07425900    0.16877700    1.34026800
C                  3.05298800    0.12736100    0.27344400
C                  2.81618900    0.28313900    2.65653500
H                  2.56932500   -0.52234800    3.35854700
H                  2.63359100    1.23103500    3.17356700
C                  4.33282700    0.13208800    0.71646500
C                  4.34244700    0.22216900    2.23898300
C                  1.68219700   -3.21016300   -2.59922800
C                  1.37577300    3.31261900   -2.52460200
C                 -1.18565100   -3.24067400   -2.03720900
C                 -1.40738700    3.20000500   -2.04269000
O                  6.39882900    1.39126300    2.28470100
C                 -3.51761000    1.44667900    2.87676100
C                  0.74821500   -3.52148100    0.13176300
C                  0.36212600    3.32986100    0.26213800
C                 -3.25110300   -1.46171600    3.02031700
C                  1.70667500   -2.73369300   -3.92432300
H                  1.00587000   -1.96336000   -4.23256300
C                  1.88369100   -3.21801500    0.90118200
H                  2.52666100   -2.39093200    0.62802700
C                 -0.03277700   -4.63157700    0.48925800
H                 -0.89628500   -4.90689000   -0.10498900
C                  2.22209500    4.36279800   -2.14523500
H                  2.23919900    4.71816300   -1.12136300
C                  1.35268400    2.89980800   -3.86954000
H                  0.69419500    2.09136000   -4.17659300
C                 -2.45934000    2.43124000   -2.55160000
H                 -2.37844900    1.35314800   -2.57772500
C                  2.62337000   -3.24989400   -4.84167100
H                  2.62553700   -2.87433800   -5.86121500
C                 -4.63914600   -0.24248900    0.68783500
O                  4.63643200    2.45627100    3.21142000
C                 -2.40115000   -2.55656800    2.80994800
H                 -1.70574700   -2.56491500    1.97652200
C                  3.53236600   -4.23665300   -4.45348400
H                  4.24687400   -4.63410900   -5.16887800
C                  1.61623400    3.36419900    0.89473900
H                  2.48212500    2.92472300    0.41116900
C                  2.59497100   -4.20521800   -2.21936500
H                  2.59676200   -4.59839800   -1.20997800
C                 -3.58051900    3.05648600   -3.11011000
H                 -4.37155300    2.44492300   -3.53629200
C                 -1.49494400    4.60294500   -2.10815000
H                 -0.67847400    5.21812200   -1.74286800
C                 -2.43930500   -3.64306200    3.68541400
H                 -1.76803300   -4.47992500    3.52061500
C                 -4.81098900    0.67369200   -0.36382100
H                 -4.09890100    1.47660100   -0.52489800
C                  3.02109900    4.56551400   -4.42403300
H                  3.65760700    5.05136500   -5.15819900
C                 -2.72772200    1.63604700    4.02386800
H                 -1.98579600    0.89741500    4.31078100
C                 -0.74254000    3.87940300    0.92974700
H                 -1.72406600    3.85887600    0.47026800
O                  5.42461600   -0.78010600    4.10277600
C                 -2.61968700    5.22022100   -2.65103600
H                 -2.66933200    6.30466900   -2.69273200
C                  3.51537600   -4.70986100   -3.14186200
H                  4.21495100   -5.47991800   -2.82899100
C                  3.04190200    4.98236200   -3.09352700
H                  3.69028200    5.79848600   -2.78659600
C                  2.17140600    3.52540500   -4.80956200
H                  2.14283400    3.19788400   -5.84503800
C                 -4.14050500   -1.46284200    4.10812500
H                 -4.79616900   -0.61527300    4.28314800
C                  2.22943000   -4.00234000    2.00286900
H                  3.12962700   -3.75967200    2.55904100
C                  0.30942900   -5.40950000    1.59955600
H                 -0.29628300   -6.27664200    1.85053300
C                 -3.32606700   -3.64452600    4.76343800
H                 -3.35275000   -4.49091200    5.44371500
C                 -5.56686900   -1.27939700    0.86850300
H                 -5.44473800   -1.99182500    1.67680200
C                 -3.66862300    4.44660100   -3.15592300
H                 -4.53772800    4.92713900   -3.59670700
C                 -4.49037000    2.39838700    2.54032200
H                 -5.12311100    2.25883100    1.67104500
C                 -5.90545200    0.54980900   -1.21932300
H                 -6.03238500    1.26226300   -2.02839600
C                 -2.90805400    2.76831300    4.81661000
H                 -2.29689500    2.90451600    5.70389200
C                 -2.36186100   -3.07028400   -1.29019000
H                 -2.33772400   -2.51498500   -0.36069000
C                  1.77009100    3.96244800    2.14631600
H                  2.74847600    3.97109600    2.61637200
C                 -4.17765200   -2.55602900    4.97281600
H                 -4.86680700   -2.55445400    5.81211300
C                  1.43841900   -5.09691000    2.35909900
H                  1.71033000   -5.71326200    3.21179700
C                 -4.66400100    3.53054200    3.33941500
H                 -5.42487800    4.25927900    3.07594000
O                  5.05763200   -2.10301100    2.30660100
C                  7.23944800    2.51711500    2.61048700
H                  7.26407800    2.66819100    3.69217100
H                  6.86502300    3.42238600    2.12654200
H                  8.22843300    2.25844900    2.23367400
C                 -3.87543800    3.71751700    4.47565900
H                 -4.01965800    4.59491300    5.09952200
C                 -6.82874300   -0.48210800   -1.03704500
H                 -7.67949100   -0.57396800   -1.70583100
C                  5.11388700    1.48924900    2.66105500
C                 -3.56926000   -3.61682400   -1.72395000
H                 -4.46739500   -3.46883200   -1.13097500
C                 -3.62341600   -4.34345800   -2.91484400
H                 -4.56397100   -4.76662400   -3.25628200
C                 -0.59034100    4.47141300    2.18615200
H                 -1.45782500    4.89448900    2.68428900
C                 -2.45893000   -4.52670000   -3.65853700
H                 -2.48459500   -5.09558200   -4.58363800
C                  4.99760100   -1.02281600    2.85408200
C                 -6.65762000   -1.39512200    0.00499200
H                 -7.37417600   -2.19789300    0.15180500
C                 -1.24769600   -3.98476100   -3.22275700
H                 -0.35790100   -4.14767000   -3.81729800
C                  0.66437800    4.51947000    2.79391400
H                  0.78331800    4.98668000    3.76770000
C                  6.01550500   -1.89713400    4.79734400
H                  6.33872900   -1.50113400    5.75949800
H                  6.86470500   -2.28758500    4.23215700
H                  5.27735000   -2.69119800    4.93591100
H                  5.24249400    0.08299100    0.13088300
H                 -0.32324600   -0.54420900    2.63296300
H                 -0.40068500    1.18472700    2.32694100
123
7+ E = -4120.6830698 a.u.
Os                -1.27730400   -0.00812000   -0.27215900
P                 -1.30263300   -2.51027100   -0.33185800
P                 -1.42839000    2.48737000   -0.28744500
P                  3.44757000    0.07319100    0.11717300
Cl                -1.51628400   -0.01788500   -2.83122900
C                  0.71603100    0.07066900   -0.70823500
H                  1.08218000    0.10839000   -1.73328100
C                  1.64281400    0.06216500    0.33631700
C                  1.05896100    0.00040100    1.63242400
H                  1.64175900   -0.04455100    2.55242900
C                 -0.32835400   -0.01654200    1.60544800
C                 -1.16210700   -0.04601400    2.74574900
C                 -2.51900800   -0.07472700    2.44758700
C                 -2.75930100   -0.06514700    1.08843100
C                 -3.56152700   -0.09002400   -0.04336400
H                 -4.08439000    0.80661600   -0.36761000
H                 -4.03224800   -1.01857700   -0.35923900
C                 -1.00358400   -0.04861700    4.23992000
H                 -0.54375800   -0.98406000    4.59687300
H                 -0.40109300    0.79068200    4.60990700
O                 -2.33529800    0.08417700    4.75322900
C                 -3.31613300   -0.11631800    3.72295200
H                 -4.06914900    0.67701800    3.79814700
H                 -3.82283300   -1.08338800    3.86015200
C                 -3.38311100    4.54061500   -0.59487600
H                 -2.86216800    5.05875000    0.20324100
C                 -1.36319900    3.15851900    1.44431700
C                 -2.75669500   -4.00808100    3.25428900
H                 -3.73130600   -4.25988000    3.66292400
C                 -0.26614700   -3.35730900    2.18343500
H                  0.70948000   -3.09850300    1.78577400
C                 -0.13609000    3.44496500    2.06217900
H                  0.78586000    3.36926400    1.49551500
C                 -4.47046900    5.16231600   -1.20828400
H                 -4.78201500    6.14825700   -0.87467900
C                 -1.41166300   -3.22694100    1.38237100
C                  0.30085500    2.96718400   -2.46828900
H                 -0.03972300    1.99814200   -2.82002800
C                 -0.14310500    3.45911900   -1.23126300
C                  3.57095800    0.98408800   -2.51634800
H                  3.03713800    1.85787100   -2.15525700
C                  4.22364700    1.61316700    0.74482100
C                 -3.64372000    2.63435900   -2.06428600
H                 -3.30768600    1.66773500   -2.42416400
C                  4.60786500   -1.18169600   -2.12550800
H                  4.87777300   -1.99345700   -1.45934300
C                 -3.87582800   -5.45124600   -1.70869100
H                 -4.02616800   -6.50970400   -1.51525500
C                  0.15933600   -3.36522100   -1.11611400
C                 -0.08866100    3.85001100    3.39762100
H                  0.86855800    4.08806600    3.85482500
C                  4.15914800   -1.33685100    1.04539600
C                  3.58832100   -2.60929800    0.87115300
H                  2.74074500   -2.75088000    0.20687300
C                 -0.36331600   -3.82771100    3.49459200
H                  0.53734500   -3.94071000    4.09233900
C                  1.10541300    5.50696300   -1.62823400
H                  1.40578600    6.49743400   -1.29759700
C                 -2.48862100    3.66234400    3.54244100
H                 -3.40950300    3.74302200    4.11269300
C                  0.25432900    4.74372800   -0.82720200
H                 -0.10222200    5.16330700    0.10692600
C                  0.67643700   -2.83255700   -2.30742900
H                  0.26520900   -1.91165200   -2.71008700
C                  1.13811200    3.74452300   -3.27344400
H                  1.44956400    3.36125200   -4.24195400
C                 -2.96878300    3.26276300   -1.00701600
C                  3.90729000   -0.06675600   -1.64560500
C                 -1.26446800    3.95976100    4.14300600
H                 -1.22794300    4.27703700    5.18109100
C                  5.25285000   -1.16867700    1.90560800
H                  5.69722800   -0.18935100    2.04799700
C                  2.19103500   -4.71390000   -2.51454000
H                  2.97179100   -5.23899800   -3.05800800
C                 -2.53823700    3.26409300    2.20491100
H                 -3.50063700    3.04576000    1.75319100
C                  1.55108300    5.01037900   -2.85411900
H                  2.19977000    5.61272700   -3.48413200
C                  5.46455800    2.01748100    0.22572500
H                  5.93727000    1.45305200   -0.57192500
C                 -4.65543700   -4.79192800   -2.66278900
H                 -5.41747000   -5.33578200   -3.21397600
C                  0.65684400   -4.59041600   -0.64393400
H                  0.25456000   -5.03734000    0.25858600
C                 -3.46400000   -2.73139600   -2.20242600
H                 -3.28160200   -1.68856100   -2.43111300
C                 -2.65983000   -3.54694200    1.93918100
H                 -3.56260900   -3.45329100    1.34460500
C                  1.68686100   -3.50524700   -2.99851000
H                  2.07142500   -3.08323100   -3.92262900
C                 -2.89736800   -4.75468400   -1.00201600
H                 -2.29900700   -5.28576800   -0.26886200
C                  4.96435800   -1.24645100   -3.47393800
H                  5.51231500   -2.10858400   -3.84221300
C                  5.20807900   -3.53506200    2.41325300
H                  5.61635800   -4.38931500    2.94547300
C                  5.77153200   -2.27016200    2.58933100
H                  6.61624300   -2.13667400    3.25850000
C                  1.67052400   -5.25618200   -1.33775100
H                  2.03948900   -6.20789300   -0.96425700
C                  3.92679200    0.90524200   -3.86153200
H                  3.66288000    1.71643900   -4.53315200
C                 -2.68991600   -3.38288800   -1.23286300
C                 -4.72968900    3.26543400   -2.67681200
H                 -5.24257200    2.76705500   -3.49471800
C                  4.11941200   -3.70365400    1.55270600
H                  3.68013400   -4.68602100    1.40773500
C                  4.62308900   -0.20776500   -4.34126400
H                  4.90271400   -0.26161900   -5.38937800
C                 -1.60892900   -4.15555600    4.03454300
H                 -1.68382500   -4.52327800    5.05380700
C                  4.25303800    3.49672800    2.26549900
H                  3.78097300    4.07264900    3.05604800
C                  3.61897500    2.35773500    1.76759900
H                  2.65675600    2.06018800    2.16980700
C                 -4.44268900   -3.43680100   -2.90939200
H                 -5.03327400   -2.91832500   -3.65952300
C                  6.09120800    3.15721000    0.73001100
H                  7.04887700    3.46756100    0.32295800
C                 -5.15008200    4.52428300   -2.24829700
H                 -5.99627500    5.01050000   -2.72558400
C                  5.48693000    3.89720300    1.74881200
H                  5.97574000    4.78588200    2.13705500
123
7-1+ E = -4120.6601585 a.u.
Os                -1.33138300   -0.05719500   -0.25086800
P                 -1.16186500   -2.54785400   -0.35153400
P                 -1.55543100    2.42791600   -0.24468600
P                  3.42630500    0.23812600    0.14592400
Cl                -1.47921700   -0.02818600   -2.81631500
C                  0.74113000    0.16380500   -0.61155700
H                  1.10698800    0.24555600   -1.63474800
C                  1.63345600    0.19280500    0.40946600
C                  1.08020400    0.01696300    1.81146400
C                 -0.43212700   -0.06270500    1.68281200
C                 -1.26432400   -0.15460800    2.73974500
C                 -2.67002500   -0.23999300    2.37503500
C                 -2.86162600   -0.20391300    0.99829000
C                 -3.59602200   -0.25307800   -0.17700000
H                 -4.14034900    0.62381000   -0.51995800
H                 -4.01287000   -1.19875500   -0.51915000
C                 -1.22334900   -0.22039700    4.24264400
H                 -0.74082000   -1.11006400    4.66103300
H                 -0.84390600    0.67296200    4.74931000
O                 -2.66045500   -0.32351000    4.62361100
C                 -3.40803800   -0.33545700    3.52753200
C                 -3.66609400    4.35422200   -0.44420100
H                 -3.20652000    4.85600800    0.40029600
C                 -1.48570900    3.07571800    1.49765500
C                 -2.35918400   -4.07221100    3.31778300
H                 -3.30334800   -4.32364600    3.79308600
C                  0.05111200   -3.43512700    2.07418500
H                  0.99865600   -3.19188100    1.60555600
C                 -0.26441800    3.44033200    2.08455200
H                  0.64098400    3.44112900    1.48700500
C                 -4.78769700    4.92838600   -1.04336600
H                 -5.18659300    5.85973400   -0.65085500
C                 -1.14736700   -3.28405100    1.36013000
C                  0.15987200    3.02152200   -2.41682400
H                 -0.09685100    2.02657800   -2.76579400
C                 -0.33653700    3.48275500   -1.18882200
C                  3.51867400    1.27100700   -2.44052100
H                  2.97204700    2.11384100   -2.02931100
C                  4.24839600    1.75143600    0.79009900
C                 -3.73600900    2.54471300   -2.05030900
H                 -3.31560400    1.63356600   -2.46442600
C                  4.59350100   -0.89212400   -2.17288200
H                  4.88231900   -1.73455900   -1.55497200
C                 -3.72180000   -5.58292400   -1.58087000
H                 -3.89286200   -6.62280500   -1.31640300
C                  0.30875000   -3.32168500   -1.20237700
C                 -0.20303000    3.82693700    3.42456300
H                  0.74926800    4.12261600    3.85755200
C                  4.17605700   -1.20434700    1.00152300
C                  3.69353800   -2.48644900    0.68594900
H                  2.90672300   -2.61439900   -0.05207900
C                  0.04645900   -3.91090400    3.38654000
H                  0.98799900   -4.03637500    3.91475600
C                  0.74406700    5.62437400   -1.58722900
H                  0.95835900    6.63841700   -1.26105200
C                 -2.58021100    3.47877700    3.63341300
H                 -3.48925600    3.49802800    4.22824500
C                 -0.04985700    4.79899300   -0.78996800
H                 -0.45106300    5.19446800    0.13679400
C                  0.83259000   -2.70319700   -2.34729900
H                  0.42162500   -1.75779100   -2.68560300
C                  0.93929000    3.86014100   -3.21901200
H                  1.29261700    3.49665500   -4.18061900
C                 -3.13845900    3.14747200   -0.93190100
C                  3.87269200    0.17956800   -1.62944700
C                 -1.36176200    3.84963000    4.20432200
H                 -1.31690400    4.16234900    5.24373600
C                  5.18355600   -1.05430600    1.96352400
H                  5.55736700   -0.06913200    2.22017600
C                  2.34643200   -4.56593700   -2.68706000
H                  3.12983400   -5.05017300   -3.26371200
C                 -2.64169000    3.09141100    2.29261000
H                 -3.59965900    2.81364300    1.86540900
C                  1.24237200    5.15781100   -2.80507600
H                  1.84641600    5.80732100   -3.43262100
C                  5.56836100    2.02424700    0.39199700
H                  6.08304000    1.35904000   -0.29503100
C                 -4.45064700   -4.99081200   -2.61498100
H                 -5.19472900   -5.56750000   -3.15728600
C                  0.80232600   -4.58079400   -0.82138800
H                  0.39362700   -5.09378600    0.04225400
C                 -3.25393500   -2.91323100   -2.25689500
H                 -3.05128700   -1.88990400   -2.55154600
C                 -2.35420300   -3.59790300    2.00351300
H                 -3.29634300   -3.49190500    1.47550600
C                  1.84628100   -3.32450900   -3.08202400
H                  2.23573200   -2.83486700   -3.96993200
C                 -2.76584400   -4.84472100   -0.88421100
H                 -2.20628200   -5.32762300   -0.09024600
C                  4.95010300   -0.87403200   -3.52309700
H                  5.51479500   -1.70346100   -3.93852200
C                  5.23910900   -3.45436200    2.27753000
H                  5.65506900   -4.32794300    2.77113400
C                  5.70992600   -2.18075200    2.59987700
H                  6.48962500   -2.05925400    3.34600300
C                  1.81837100   -5.19437600   -1.55649400
H                  2.18386900   -6.17213300   -1.25358200
C                  3.87266600    1.27498800   -3.78843400
H                  3.59390200    2.11893300   -4.41200800
C                 -2.53168500   -3.49606200   -1.20530400
C                 -4.85591600    3.12818900   -2.64806100
H                 -5.30740600    2.64991400   -3.51284500
C                  4.23187600   -3.60585200    1.32001300
H                  3.86143600   -4.59334700    1.06169900
C                  4.58836900    0.20437800   -4.33130600
H                  4.86803800    0.21500200   -5.38077000
C                 -1.15987100   -4.23440800    4.01272600
H                 -1.16432800   -4.61490600    5.03029900
C                  4.24740800    3.77020200    2.12832600
H                  3.73041000    4.45198200    2.79724700
C                  3.59024300    2.63130700    1.65854900
H                  2.56917900    2.43731200    1.96317800
C                 -4.20909500   -3.65994400   -2.95273000
H                 -4.75941700   -3.19335300   -3.76505000
C                  6.21996700    3.16073400    0.86858300
H                  7.23920100    3.36689900    0.55564800
C                 -5.38885600    4.31481600   -2.14411600
H                 -6.26130200    4.76434500   -2.60998200
C                  5.56042500    4.03473100    1.73699400
H                  6.06847600    4.92222200    2.10272000
H                 -4.47669100   -0.41474700    3.69293500
H                  1.47958600   -0.89614400    2.28209000
H                  1.36436500    0.83610900    2.49029000
145
8+ E = -4807.506099 a.u.
Os                 0.42330400   -0.63520700   -0.88756200
Cl                -0.86539300   -2.06584400   -2.60652300
P                  0.26312700    1.30955300   -2.49653800
P                  0.65674000   -2.70991800    0.49609600
P                 -3.80211700    0.52790300    1.11504200
O                  1.77754800   -1.49728500   -2.25163600
C                 -1.60439400   -0.39496000   -0.43069800
H                 -2.31657500   -0.84517800   -1.11050900
C                 -2.06560600    0.27992700    0.67331000
C                 -1.00809800    0.81006200    1.46683400
H                 -1.14411800    1.37232200    2.38808700
C                  0.22429300    0.53899800    0.91987200
C                  1.39577400    1.06434200    1.51779700
C                  2.56728900    0.77263700    0.87576000
C                  2.39297200   -0.03647200   -0.26981400
C                  3.49395400   -0.55270100   -1.02215500
C                  3.06263000   -1.37590500   -2.09365500
C                  4.89277400   -0.36485400   -0.82201800
C                 -2.01635100   -3.57103300    0.44070200
H                 -1.97666500   -3.23538300   -0.59120800
C                  1.40036000   -4.44518700   -1.68368400
H                  1.17914700   -3.62130600   -2.34707900
C                  1.19454000    0.96102200   -4.06837600
C                  1.79633200   -5.67905200   -2.21112500
H                  1.88627900   -5.78963700   -3.28832800
C                  1.27359700   -4.28648800   -0.29834900
C                 -0.90206800   -3.38812000    1.27561900
C                  3.31973600    0.76365700   -5.23131200
H                  4.40373700    0.83012000   -5.21281200
C                 -4.35195600    2.23676800    0.74498600
C                  1.83838600   -2.48539700    1.91217600
C                  0.53454200    0.59411100   -5.24842200
H                 -0.54596100    0.52764100   -5.27840600
C                  1.53543100   -5.38288700    0.54435500
H                  1.42847100   -5.28793900    1.62025400
C                  1.26247400    0.31343300   -6.40639000
H                  0.73409700    0.03166300   -7.31281700
C                  0.93405700    4.73310700   -0.27717400
H                  0.63346400    5.09599900    0.70269000
C                 -1.77848100    3.17707300   -3.22961000
H                 -1.09073800    3.95084100   -2.91146600
C                  1.68000700    3.79094100   -2.79218200
H                  1.95536300    3.45480700   -3.78428700
C                  2.59690800    1.03457100   -4.06955700
H                  3.13269000    1.31077100   -3.16736500
C                  1.93361800   -6.60623000    0.01138900
H                  2.13445600   -7.44165800    0.67640400
C                  1.44613100   -1.82152500    3.08597700
H                  0.42893300   -1.45847000    3.19117300
C                  2.06638300   -6.75761500   -1.37188300
H                  2.37279400   -7.71324300   -1.78845700
C                 -4.93733100   -0.58957500    0.21884600
C                  2.65446000    0.40101700   -6.40379700
H                  3.21753000    0.18903100   -7.30840100
C                 -3.15598500   -4.22160100    0.91684200
H                 -4.00323000   -4.36500900    0.25271300
C                 -5.66191900   -1.57803800    0.89850600
H                 -5.54265100   -1.71206800    1.96779500
C                  1.69624200    5.54353600   -1.12029400
H                  1.99858800    6.53667500   -0.80100400
C                 -3.00857100    3.55374100   -3.77358000
H                 -3.25350800    4.60902300   -3.85734000
C                 -5.10525900   -0.41664400   -1.16509200
H                 -4.56535000    0.36029100   -1.69747000
C                 -2.09849200   -4.52119000    3.06395500
H                 -2.11451500   -4.90433600    4.08105500
C                  4.08027600   -2.69728100    2.82807400
H                  5.10509700   -3.04096100    2.71783200
C                 -2.34891000    0.85237000   -3.55413500
H                 -2.09847100   -0.20046000   -3.47862100
C                 -0.95144800   -3.87693900    2.59042600
H                 -0.09593300   -3.77908000    3.24839800
C                 -3.90778500    2.58713400   -4.22292800
H                 -4.85674200    2.88294500   -4.66177900
C                  3.67352500   -2.05936200    4.00060700
H                  4.37714300   -1.90310000    4.81340800
C                  2.06539100    5.06829100   -2.37793800
H                  2.64988300    5.69230800   -3.04802600
C                 -6.54766000   -2.39391700    0.19206000
H                 -7.11556300   -3.15315700    0.72165100
C                 -3.20380000   -4.69518300    2.23001500
H                 -4.08801700   -5.21032800    2.59563800
C                 -5.72632400    2.52620000    0.70709700
H                 -6.45894100    1.73884200    0.85832400
C                 -3.57008800    1.23684400   -4.11442800
H                 -4.25117300    0.47190500   -4.47956600
C                 -3.96104400    0.23651100    2.91643800
C                  2.35392500   -1.61908300    4.12658500
H                  2.03916000   -1.10154100    5.02682500
C                 -5.98258900   -1.24584000   -1.86192900
H                 -6.10719000   -1.11542200   -2.93270200
C                 -6.70483200   -2.23264500   -1.18550400
H                 -7.39377800   -2.87050900   -1.73152200
C                 -3.35302200   -0.90766300    3.46071900
H                 -2.79618900   -1.59309100    2.82895400
C                 -4.66798100    1.11930600    3.74460000
H                 -5.13183200    2.00990800    3.33411400
C                 -3.41524700    3.25426200    0.52286500
H                 -2.35398400    3.03212900    0.52973200
C                 -5.21708900    4.84576700    0.24710600
H                 -5.55343000    5.85993800    0.05203500
C                 -3.46473300   -1.16410300    4.82679600
H                 -2.99705300   -2.05174100    5.24186000
C                 -4.16942300   -0.28403500    5.65246900
H                 -4.24924400   -0.48493400    6.71690500
C                 -3.85190800    4.55609400    0.27313200
H                 -3.12260900    5.34032000    0.09340300
C                 -4.76815500    0.85529300    5.11167500
H                 -5.31232100    1.54294100    5.75218500
C                  0.93358900    2.95976600   -1.94265200
C                  0.55945400    3.45200500   -0.68304000
H                 -0.02890400    2.83033500   -0.01951000
C                  3.17042400   -2.90935500    1.78955200
H                  3.50137800   -3.41493200    0.88911600
C                 -1.43239700    1.82109800   -3.11175300
C                 -6.15344600    3.83074800    0.46243300
H                 -7.21618800    4.05209100    0.43325300
C                  3.99534800   -2.02029100   -2.94308700
H                  3.63396400   -2.64196600   -3.75492200
C                  5.34139700   -1.82264900   -2.71105000
H                  6.07132800   -2.31054800   -3.35204800
C                  5.79586000   -0.99083800   -1.65581400
H                  6.86184100   -0.85129800   -1.50430800
H                  5.25984800    0.26450900   -0.02258300
C                  1.59844600    1.89803300    2.75286200
C                  3.76131300    1.35242800    1.59963900
H                  4.38831100    1.98599600    0.96678600
H                  4.39599700    0.56228700    2.01709300
C                  3.12816000    2.22752900    2.73773500
H                  0.98509700    2.80545000    2.76420700
H                  1.35850800    1.34402500    3.66729500
C                  3.77178700    1.91268800    4.09675400
O                  3.22316700    1.37805100    5.03515400
O                  5.06104600    2.29402900    4.09768100
C                  5.79001900    2.05211700    5.31695000
H                  5.31511400    2.57248900    6.15206600
H                  5.82484500    0.98134000    5.53265200
H                  6.79194100    2.44099000    5.13766400
C                  3.36632200    3.72066200    2.44978000
O                  3.90971900    4.17852500    1.47147900
O                  2.86870300    4.47163200    3.45392900
C                  3.07947300    5.89116800    3.33553900
H                  2.64332800    6.32628100    4.23454500
H                  4.14799800    6.11211300    3.27759700
H                  2.58613100    6.27770100    2.44011900
145
8-1+ E = -4807.4716716 a.u.
Os                 0.49845900   -0.73895500   -0.76777100
Cl                -0.75574100   -2.38495300   -2.26672500
P                  0.35025900    1.21598900   -2.36331100
P                  0.83259100   -2.76839900    0.67928100
P                 -3.94413800    0.39278700    0.79665000
O                  1.92871300   -1.53203100   -2.13932900
C                 -1.58611900   -0.38495900   -0.49100300
H                 -2.19161700   -0.60942400   -1.36134100
C                 -2.16992200    0.05690900    0.64316900
C                 -1.20922900    0.34187600    1.76227800
C                  0.15220900    0.33901000    1.09898700
C                  1.15271500    1.07307800    1.61229400
C                  2.40424000    1.00376200    0.90022000
C                  2.34761100    0.02296800   -0.16820600
C                  3.50188700   -0.48722200   -0.79598700
C                  3.18201200   -1.30342700   -1.92594100
C                  4.87373200   -0.26846600   -0.46072800
C                 -1.79280000   -3.77089500    0.77705100
H                 -1.81791800   -3.47906900   -0.26787800
C                  1.71234100   -4.50204200   -1.46022500
H                  1.53006100   -3.67890700   -2.13564700
C                  1.86641400    1.34600600   -3.44065400
C                  2.16936600   -5.72617800   -1.96010000
H                  2.34767300   -5.82933200   -3.02702500
C                  1.46973600   -4.35197800   -0.08968800
C                 -0.66242800   -3.47014000    1.55755400
C                  4.20179400    1.98788300   -3.66895500
H                  5.09859200    2.41800400   -3.23247500
C                 -4.27084400    2.20541200    0.90605000
C                  2.08995400   -2.46572700    2.01759300
C                  1.88080700    0.89897500   -4.76857500
H                  0.98797300    0.48547600   -5.22124800
C                  1.68509800   -5.44791000    0.76648000
H                  1.49651200   -5.35959000    1.83165800
C                  3.04440100    0.99281400   -5.53530800
H                  3.03353200    0.64503400   -6.56451600
C                 -0.77161500    4.44028700   -0.01439900
H                 -1.41401300    4.59069200    0.84846400
C                 -1.84518800    2.36620400   -3.79436800
H                 -1.67831600    3.25991700   -3.20489000
C                  0.83074200    4.03375400   -2.25827100
H                  1.44090100    3.89929700   -3.14336800
C                  3.04437800    1.88676200   -2.89670700
H                  3.05840500    2.25558800   -1.87652700
C                  2.14214200   -6.66287300    0.26190400
H                  2.30300400   -7.49813800    0.93790000
C                  1.77332000   -1.72518100    3.16861000
H                  0.76361800   -1.36239600    3.32450400
C                  2.38643500   -6.80574200   -1.10684800
H                  2.73876400   -7.75476400   -1.50167200
C                 -4.89028800   -0.31202700   -0.60063300
C                  4.20663300    1.53811800   -4.99038400
H                  5.10802400    1.61732600   -5.59160400
C                 -2.86040400   -4.48232500    1.32646700
H                 -3.71741000   -4.72290900    0.70308900
C                 -5.87638500   -1.27669500   -0.34308600
H                 -6.08234800   -1.59637300    0.67228300
C                 -0.14137300    5.52724100   -0.62095500
H                 -0.27843700    6.53072100   -0.22705300
C                 -2.84285800    2.37692500   -4.77235300
H                 -3.43454900    3.27614700   -4.92182100
C                 -4.63301400    0.08840500   -1.92408400
H                 -3.87199100    0.82843000   -2.15054100
C                 -1.71194400   -4.58780300    3.44543200
H                 -1.66435700   -4.91418400    4.48110900
C                  4.38603600   -2.62369100    2.80453000
H                  5.40171300   -2.97880800    2.65360400
C                 -1.29877300    0.08450100   -4.38350900
H                 -0.72868000   -0.82186700   -4.22190600
C                 -0.63586500   -3.88102400    2.89913700
H                  0.23061900   -3.68326700    3.51953800
C                 -3.06249600    1.25082400   -5.56845000
H                 -3.82418600    1.26936800   -6.34358200
C                  4.05685400   -1.89676900    3.94879400
H                  4.81341600   -1.68036900    4.69787900
C                  0.65660400    5.32004800   -1.74640100
H                  1.14440100    6.15923100   -2.23381100
C                 -6.59896800   -1.83262600   -1.39916500
H                 -7.36056400   -2.57855200   -1.19235400
C                 -2.82263100   -4.89874500    2.65982000
H                 -3.64709200   -5.46934300    3.07893500
C                 -4.94916200    2.89909200   -0.10518300
H                 -5.31675500    2.37741400   -0.98119200
C                 -2.29046200    0.10513700   -5.36686800
H                 -2.45401100   -0.78015800   -5.97510500
C                 -4.60039700   -0.29617500    2.36179900
C                  2.74717600   -1.44810500    4.12938700
H                  2.48797700   -0.86580300    5.00766000
C                 -5.36276200   -0.47368300   -2.97134000
H                 -5.15020900   -0.16270900   -3.98867200
C                 -6.34384000   -1.43287000   -2.71153500
H                 -6.90699300   -1.86892300   -3.53147400
C                 -4.00503500   -1.42617600    2.93916400
H                 -3.14723500   -1.89777700    2.47277200
C                 -5.73412600    0.28341900    2.95686800
H                 -6.20410900    1.15491400    2.51252200
C                 -3.83638700    2.89888400    2.05002900
H                 -3.34536100    2.37081100    2.86143200
C                 -4.73569100    4.95795900    1.15169100
H                 -4.92099500    6.02373600    1.24844800
C                 -4.53283600   -1.95855700    4.11716000
H                 -4.06259200   -2.82958200    4.56142100
C                 -5.65329300   -1.37734900    4.71247600
H                 -6.05840200   -1.79431500    5.63002500
C                 -4.06914700    4.26846500    2.16871500
H                 -3.74098000    4.79311700    3.06143300
C                 -6.25746300   -0.26049200    4.12844400
H                 -7.13319300    0.18999600    4.58607600
C                  0.22225000    2.92862100   -1.63954300
C                 -0.59033600    3.15071800   -0.51880400
H                 -1.09554400    2.31838500   -0.04989300
C                  3.41155800   -2.90680300    1.84532100
H                  3.68527000   -3.47870800    0.96586000
C                 -1.05602200    1.22115000   -3.59294500
C                 -5.17533700    4.27186100    0.01965900
H                 -5.70611000    4.79954300   -0.76716100
C                  4.21335600   -1.81517600   -2.75903900
H                  3.95005900   -2.40859400   -3.62794000
C                  5.52070300   -1.55641500   -2.41563200
H                  6.32196100   -1.95905400   -3.03018900
C                  5.85978900   -0.79511900   -1.25821700
H                  6.90548100   -0.65116300   -1.00435200
H                  5.12886600    0.27246700    0.44258100
C                  1.28556600    2.05926700    2.75367100
C                  3.30314000    1.90460300    1.36907700
C                  2.72578300    2.65857500    2.55870900
H                  0.52219300    2.84480100    2.72116800
H                  1.23078600    1.59225900    3.74191100
C                  3.60141200    2.41862600    3.80836000
O                  3.27330000    1.79837600    4.79433800
O                  4.81293700    2.97678900    3.63659000
C                  5.73818700    2.81811100    4.73008800
H                  5.32758600    3.25998500    5.64106100
H                  5.94194100    1.75853700    4.90339800
H                  6.64389900    3.33970000    4.42184000
C                  2.70161200    4.16860500    2.27148300
O                  3.02333900    4.68537500    1.22655300
O                  2.25171100    4.84703100    3.34648200
C                  2.19764500    6.27807000    3.19833400
H                  1.82217100    6.65584100    4.14930900
H                  3.19375500    6.67657700    2.99063300
H                  1.52639200    6.55022500    2.37973800
H                  4.27524600    2.15853200    0.97034100
H                 -1.39146800    1.29901800    2.27358600
H                 -1.27243100   -0.43156100    2.54530400
44
1'+ E = -972.5657283 a.u.
Os                 0.00000000   -1.79022000    0.00000000
P                 -1.99889000    2.30361000    0.01234000
P                 -0.09378000   -2.03641000   -2.39090000
P                 -0.00273000   -1.99269000    2.39628000
Cl                -0.99107000   -4.02089000    0.01310000
O                  4.40264000    0.15575000    2.76720000
O                  6.80007000    1.09875000    0.28102000
C                 -0.77090000    1.02318000   -0.00302000
C                  1.25604000   -0.07668000    0.00000000
C                  3.85387000    0.56717000    0.05927000
H                  3.77441000    1.40535000    0.75094000
H                  4.04699000    0.97194000   -0.94127000
C                  2.99399000   -1.66837000    0.02463000
O                  6.25371000   -1.06682000    2.37475000
C                  2.63751000   -0.31317000    0.02569000
C                 -1.12992000   -0.32740000   -0.00173000
C                  4.49331000   -1.83631000    0.05626000
H                  4.89501000   -2.07519000   -0.93274000
H                  4.83849000   -2.61599000    0.73616000
C                  6.31273000   -0.04514000   -0.22086000
O                  6.81049000   -0.66208000   -1.12647000
C                  1.91771000   -2.53398000    0.00680000
H                  2.07712000   -3.61384000    0.00916000
C                  0.64479000    1.17111000    0.00476000
H                  1.17233000    2.12253000    0.01980000
C                  5.16940000   -0.37879000    2.00310000
C                  4.99867000   -0.41604000    0.47610000
C                  6.53318000   -1.12616000    3.79312000
H                  6.67374000   -0.12010000    4.18789000
H                  7.44723000   -1.70732000    3.88077000
H                  5.71225000   -1.61448000    4.31846000
C                  8.03997000    1.57712000   -0.29382000
H                  8.26659000    2.49731000    0.23826000
H                  7.91260000    1.76580000   -1.35974000
H                  8.82823000    0.83931000   -0.14549000
H                  0.59049000   -3.15499000   -2.93203000
H                 -1.38861000   -2.22814000   -2.93933000
H                  0.39792000   -0.99896000   -3.23291000
H                 -3.28214000    1.71709000   -0.01546000
H                 -1.98718000    3.16079000    1.14499000
H                 -1.95916000    3.20972000   -1.08049000
H                 -1.26777000   -1.93977000    3.03856000
H                  0.49712000   -3.21972000    2.90165000
H                  0.73430000   -1.05806000    3.17578000
32
2'+ E = -516.6848493 a.u.
Os                 0.00000000   -1.79022000    0.00000000
P                 -2.00162000    2.30125000   -0.00565000
P                 -0.07376000   -2.01741000   -2.39249000
P                 -0.05886000   -2.02182000    2.39039000
Cl                -0.99494000   -4.02145000    0.00100000
C                 -0.77170000    1.02282000   -0.00188000
C                  1.25762000   -0.07621000    0.00000000
C                  3.86799000    0.56385000   -0.00306000
H                  3.79388000    1.43356000    0.65385000
H                  4.03202000    0.94911000   -1.01809000
C                  2.99765000   -1.66760000   -0.00323000
C                  2.64239000   -0.30991000    0.00289000
C                 -1.13113000   -0.32684000    0.00067000
C                  4.50107000   -1.83230000   -0.00648000
H                  4.84926000   -2.09406000   -1.01228000
H                  4.85164000   -2.61844000    0.66472000
C                  1.91765000   -2.53030000   -0.00655000
H                  2.07529000   -3.61070000   -0.01039000
C                  0.64521000    1.17045000    0.00121000
H                  1.17273000    2.12215000    0.00421000
C                  5.00002000   -0.42028000    0.40827000
H                  0.57438000   -3.15845000   -2.93102000
H                 -1.36687000   -2.15574000   -2.96060000
H                  0.46933000   -0.99409000   -3.22017000
H                 -3.28358000    1.71128000   -0.01041000
H                 -1.98289000    3.18418000    1.10688000
H                 -1.97404000    3.18342000   -1.11853000
H                 -1.34872000   -2.14016000    2.97035000
H                  0.57471000   -3.17661000    2.91627000
H                  0.51060000   -1.01081000    3.21516000
H                  5.12991000   -0.38499000    1.49315000
H                  5.95889000   -0.16199000   -0.04185000
30
3'+ E = -552.5791103 a.u.
Os                 0.00000000   -1.79181000    0.00000000
P                 -2.00390000    2.30246000   -0.00308000
P                 -0.08014000   -2.02799000   -2.39397000
P                 -0.06280000   -2.02542000    2.39403000
Cl                -0.99646000   -4.01842000    0.00300000
C                 -0.77165000    1.02324000   -0.00226000
C                  1.25598000   -0.07571000    0.00000000
C                  3.89222000    0.50487000    0.00374000
H                  3.92045000    1.28090000    0.77389000
H                  4.04258000    0.98953000   -0.97319000
C                  2.98842000   -1.66998000    0.00925000
C                  2.63602000   -0.31742000    0.00811000
C                 -1.12757000   -0.32827000    0.00010000
C                  4.49145000   -1.78003000    0.01427000
H                  4.87816000   -2.13261000   -0.95113000
H                  4.88776000   -2.42542000    0.80091000
C                  1.91583000   -2.53968000   -0.00255000
H                  2.07710000   -3.61900000   -0.01082000
C                  0.64323000    1.17256000    0.00216000
H                  1.16872000    2.12549000    0.00787000
H                  0.56770000   -3.17154000   -2.92682000
H                 -1.37649000   -2.17107000   -2.95272000
H                  0.45839000   -1.00751000   -3.22768000
H                 -3.28495000    1.71058000   -0.01564000
H                 -1.98663000    3.17651000    1.11594000
H                 -1.96934000    3.18813000   -1.11239000
H                 -1.35548000   -2.14255000    2.96718000
H                  0.56817000   -3.18257000    2.91695000
H                  0.50657000   -1.01561000    3.21965000
O                  4.93718000   -0.43567000    0.27065000
35
4'+ E = -556.0185058 a.u.
Os                 0.00000000   -1.78310000    0.00000000
Cl                -0.98705000   -4.02047000    0.00039000
P                 -0.08465000   -2.00455000    2.39163000
P                 -1.99145000    2.30935000    0.00240000
P                 -0.07895000   -2.01017000   -2.39187000
C                 -1.14040000   -0.32023000   -0.00270000
C                  1.26173000   -0.08315000    0.00000000
C                  2.66362000   -0.28848000   -0.00789000
C                  3.01668000   -1.65183000   -0.00356000
C                 -0.77012000    1.02330000   -0.00043000
C                  0.64879000    1.16318000    0.00313000
H                  1.17212000    2.11650000    0.00870000
C                  1.90642000   -2.48861000    0.00234000
C                  3.70594000    0.80012000   -0.05263000
H                  3.41359000    1.63747000    0.58754000
H                  3.73135000    1.19935000   -1.07597000
C                  4.45412000   -2.12369000    0.01281000
H                  4.56382000   -3.00042000   -0.63182000
H                  4.69872000   -2.46381000    1.02720000
C                  5.43360000   -1.01556000   -0.39965000
H                  6.45752000   -1.32861000   -0.18241000
H                  5.37830000   -0.85623000   -1.48325000
C                  5.10811000    0.29459000    0.32468000
H                  5.84650000    1.06303000    0.08330000
H                  5.16302000    0.13659000    1.40804000
H                  0.44901000   -0.97985000   -3.22049000
H                  0.57935000   -3.14374000   -2.93406000
H                 -1.37333000   -2.16273000   -2.95310000
H                 -1.95825000    3.19458000    1.11293000
H                 -3.27727000    1.72785000    0.00898000
H                 -1.96943000    3.19112000   -1.11127000
H                 -1.37974000   -2.16307000    2.94954000
H                  0.57853000   -3.13256000    2.93955000
H                  0.43495000   -0.96838000    3.21813000
H                  2.06324000   -3.57039000    0.00553000
58
5'+ E = -1295.4381035 a.u.
Os                 0.00000000   -1.80773800    0.00000000
P                 -0.10148000   -2.10943900   -2.34784700
Cl                -0.22647100   -1.61666800    2.44781900
Cl                -2.15086900   -3.07616200   -0.22061800
P                  2.62894300   -5.70560400    0.98039500
P                 -1.75508200    2.48002400    0.31223100
C                  1.07008700   -3.60817300    0.33471200
O                  5.94651100   -1.31286200    2.59044200
C                 -1.27263800   -0.21121700   -0.07124200
H                 -2.35156000   -0.35003200   -0.05745200
C                  1.84756600   -2.51306800    0.13903800
C                 -0.71385000    1.05187600    0.02095700
C                  1.04047600   -4.91634500    0.66732500
C                  2.99953800   -1.72640100    0.14713300
C                  1.27892000   -0.14347300    0.00000000
C                  2.67928700   -0.38585700    0.05603200
C                  4.48551100   -1.95229200    0.24109500
H                  4.88856100   -2.31550400   -0.70810600
H                  4.78657300   -2.64769100    1.02502700
O                  7.29348900    0.35610800    0.37003200
C                 -0.10827000   -5.78624600    1.02507400
C                  0.70756700    1.11055300    0.05028500
H                  1.27780800    2.03200100    0.13536900
C                  3.91031500    0.47348200    0.05437500
H                  3.85265400    1.33713400    0.71774600
H                  4.12015800    0.83077500   -0.95902900
O                  4.89098300    0.67286300    2.66590600
O                  6.34177300   -0.57383500   -1.44731900
C                  5.03197800   -0.50942100    0.54092800
C                  6.36301800   -0.19607000   -0.15637900
C                  5.26432700   -0.29307700    2.05365100
C                 -0.22850600   -7.07493900    0.48128900
H                  0.47412700   -7.42310200   -0.27013200
C                 -1.05788800   -5.34100900    1.95558000
H                 -0.97219200   -4.34435200    2.37026200
C                 -1.28393100   -7.90266800    0.85446600
H                 -1.37755100   -8.88912100    0.41578400
C                 -2.10711100   -6.17466500    2.32575600
H                 -2.84100100   -5.82013700    3.03980100
C                 -2.22282300   -7.45366200    1.78128000
H                 -3.04443000   -8.09679900    2.07441500
C                  6.33965200   -1.15269500    3.97490000
H                  6.88829200   -2.05727700    4.22473200
H                  6.97670400   -0.27460000    4.07696400
H                  5.45810500   -1.04319200    4.60634200
C                  7.53057100   -0.26720100   -2.21616700
H                  7.32993700   -0.64109700   -3.21699100
H                  7.70095700    0.80921000   -2.23083600
H                  8.39691600   -0.76558600   -1.78180600
H                  2.81071100   -6.13095100    2.32309500
H                  2.90308200   -6.88520900    0.23957700
H                  3.71958800   -4.85187800    0.69699400
H                 -3.11287300    2.13250600    0.14640300
H                 -1.53829700    3.59645300   -0.53719100
H                 -1.65975200    3.03127300    1.61675500
H                 -1.27870700   -1.66149100   -2.99722100
H                  0.89023100   -1.51472100   -3.18507400
H                 -0.04559500   -3.45136300   -2.81326300
47
6'+ E = -1011.9098156 a.u.
Os                 0.00000000   -1.80233000    0.00000000
P                 -0.14354000   -1.94371000    2.38935000
P                 -0.17790000   -1.94870000   -2.38550000
Cl                -2.09172000   -3.18826000    0.01093000
C                  1.85619000   -2.55551000   -0.00843000
C                 -1.28250000   -0.21516000    0.00036000
H                 -2.36643000   -0.33127000    0.00160000
P                 -1.74039000    2.52055000   -0.00228000
C                  1.28343000   -0.14703000    0.00000000
C                 -0.71378000    1.05517000   -0.00070000
C                  1.15769000   -3.75226000   -0.00576000
H                  1.07234000   -4.34038000    0.90386000
H                  1.05881000   -4.33854000   -0.91519000
C                  0.71285000    1.10935000    0.00034000
H                  1.28236000    2.03593000   -0.00007000
C                  2.68344000   -0.41027000    0.00126000
C                  2.99224000   -1.76328000   -0.00166000
C                  3.92542000    0.42880000   -0.00898000
H                  3.90732000    1.26225000    0.69615000
H                  4.10426000    0.85986000   -1.00069000
C                  4.47526000   -2.01640000    0.00775000
H                  4.81504000   -2.38564000   -0.96468000
H                  4.78413000   -2.73577000    0.76543000
C                  5.06981000   -0.59561000    0.30796000
O                  7.32839000   -1.09455000   -0.16674000
O                  6.32725000    0.40934000   -1.51405000
O                  6.10331000    0.65008000    2.03584000
O                  5.13107000   -1.28892000    2.64380000
C                  8.55686000   -0.97548000   -0.92463000
H                  8.92365000    0.04977000   -0.88011000
H                  8.38564000   -1.25869000   -1.96307000
H                  9.25481000   -1.65801000   -0.44725000
C                  6.30299000   -0.33500000   -0.56660000
C                  5.43778000   -0.48839000    1.79711000
C                  6.52635000    0.87657000    3.40098000
H                  7.04986000    1.82888000    3.38500000
H                  7.19103000    0.07497000    3.72262000
H                  5.66082000    0.91972000    4.06239000
H                 -3.10398000    2.15542000    0.00524000
H                 -1.57620000    3.39467000    1.10502000
H                 -1.58598000    3.38602000   -1.11770000
H                 -1.45713000   -2.01945000    2.91916000
H                  0.44974000   -3.08451000    2.99873000
H                  0.41599000   -0.91763000    3.20394000
H                  0.41180000   -3.08779000   -3.00287000
H                 -1.49854000   -2.03524000   -2.89599000
H                  0.36126000   -0.92236000   -3.21422000
33
7'+ E = -591.9226999 a.u.
Os                 0.00000000   -1.80387000    0.00000000
P                 -0.17676000   -1.95148000    2.38773000
P                 -0.17105000   -1.95231000   -2.38871000
Cl                -2.09095000   -3.18869000   -0.00506000
C                  1.85280000   -2.56161000    0.00523000
C                 -1.28057000   -0.21563000   -0.00130000
H                 -2.36441000   -0.33285000   -0.00206000
P                 -1.74131000    2.52281000    0.00030000
C                  1.28226000   -0.14702000    0.00000000
C                 -0.71365000    1.05593000   -0.00052000
C                  1.15374000   -3.75808000    0.00188000
H                  1.05391000   -4.34426000    0.91121000
H                  1.06177000   -4.34482000   -0.90792000
C                  0.71196000    1.11058000    0.00182000
H                  1.28070000    2.03757000    0.00568000
C                  2.67918000   -0.41642000    0.00615000
C                  2.98660000   -1.76666000    0.01123000
C                  3.95929000    0.36539000   -0.00454000
H                  4.02620000    1.11225000    0.79276000
H                  4.10650000    0.88058000   -0.96535000
C                  4.47903000   -1.95073000    0.01191000
H                  4.84424000   -2.36470000   -0.93657000
H                  4.84633000   -2.57942000    0.82656000
H                 -3.10462000    2.15676000    0.00118000
H                 -1.57846000    3.39008000    1.11265000
H                 -1.58017000    3.38992000   -1.11241000
H                 -1.49893000   -1.97726000    2.89972000
H                  0.36021000   -3.12171000    2.99348000
H                  0.41474000   -0.95463000    3.21606000
H                  0.36660000   -3.12282000   -2.99344000
H                 -1.49194000   -1.97801000   -2.90394000
H                  0.42185000   -0.95643000   -3.21755000
O                  4.98398000   -0.61573000    0.20258000
55
8'+ E = -1278.9561211 a.u.
Os                 0.00000000   -1.88215000    0.00000000
P                 -0.33952800   -2.02144100    2.36172500
P                  0.17870000   -1.99042900   -2.38817100
Cl                -2.34858200   -2.66738100   -0.50649500
C                  2.02987200   -2.54671200    0.20654500
C                 -1.23076800   -0.19641000    0.03682800
H                 -2.30133700   -0.34697800    0.09561200
P                 -1.80866600    2.48040100   -0.00489800
C                  1.24278600   -0.12709700    0.00000000
C                 -0.71802800    1.07317300   -0.00314000
C                  0.70601000    1.13248400   -0.03368800
H                  1.29631500    2.04239600   -0.04562100
C                  2.65119400   -0.30817100    0.06210500
C                  3.07852000   -1.59358900    0.20679700
C                  3.77717300    0.67855500   -0.00263500
H                  3.65700400    1.51609500    0.68852400
H                  3.87900900    1.10590100   -1.00537000
C                  4.58237300   -1.67500400    0.30077900
H                  5.01158200   -2.20718200   -0.55308200
H                  4.92306400   -2.17312200    1.20947700
C                  5.04555200   -0.17672800    0.32394700
O                  7.28259600   -0.54482400   -0.34242200
O                  5.99520900    0.63608600   -1.76497400
O                  6.11339100    1.42110200    1.70472400
O                  5.46001200   -0.48726100    2.70685500
C                  8.40419600   -0.43758000   -1.25155400
H                  8.66736400    0.60994800   -1.39712200
H                  8.15388400   -0.88859900   -2.21175800
H                  9.21558600   -0.97706700   -0.77022300
C                  6.14561100    0.05051200   -0.72245600
C                  5.56647200    0.19714300    1.72132000
C                  6.64974800    1.90454500    2.95850400
H                  7.05914500    2.88649100    2.73599100
H                  7.42942800    1.23175400    3.31521300
H                  5.85863100    1.97361300    3.70545800
H                 -3.15255000    2.05597600    0.07270500
H                 -1.62989100    3.40003200    1.06262700
H                 -1.73224600    3.30861000   -1.15567700
H                 -1.68847400   -2.04251100    2.80931700
H                  0.16315900   -3.19018600    2.99482500
H                  0.20270100   -1.01590100    3.20892800
H                  0.00039200   -3.28674700   -2.93835100
H                 -0.76536900   -1.24715900   -3.14336400
H                  1.39165200   -1.59055700   -3.01637000
O                 -0.05807500   -3.99179300    0.06589800
C                  1.02946600   -4.68116200    0.20967500
C                  1.02239900   -6.09388400    0.28384000
C                  2.24545100   -3.94715300    0.28538000
C                  3.47156900   -4.66471000    0.42360500
C                  3.45436400   -6.03551800    0.48904700
H                  4.38087200   -6.58541900    0.59828400
H                  4.41433900   -4.14292400    0.48447300
C                  2.22644800   -6.74529600    0.41808700
H                  0.08008800   -6.62345400    0.22521700
H                  2.24237200   -7.82840500    0.47076900
