# Supplementary material for: Multiyne chains chelating osmium via three metal-carbon σ bonds
Source: Nat Commun. 2017 Dec 4;8:1912. doi: 10.1038/s41467-017-02120-z (PMC5714968; doi:10.1038/s41467-017-02120-z)
Supplement: Supplementary file 5 — Supplementary Data 2 [file 41467_2017_2120_MOESM5_ESM.txt]

105
OsCl2(PPh3)3 G = -4119.817685
Os       0.013690000      0.415405000     -0.042374000
P        2.402479000      0.935048000      0.011246000
P       -2.425985000      0.822275000      0.029226000
P        0.057369000     -1.866759000     -0.062211000
Cl       0.085284000      0.811301000     -2.460167000
Cl      -0.094098000      1.052355000      2.344300000
C        3.453642000      0.978808000     -1.533333000
C        3.308510000      0.003564000     -2.527062000
C        4.434573000      1.971603000     -1.697656000
C        4.129368000      0.016389000     -3.656673000
H        2.547095000     -0.757268000     -2.433231000
C        5.253327000      1.982825000     -2.827745000
H        4.563653000      2.739944000     -0.942299000
C        5.102339000      1.003577000     -3.811711000
H        3.996614000     -0.746820000     -4.418605000
H        6.006484000      2.758896000     -2.937280000
H        5.736376000      1.014243000     -4.694633000
C        3.578321000      0.201635000      1.270437000
C        3.093753000     -0.167020000      2.536714000
C        4.933049000     -0.019609000      0.975569000
C        3.949021000     -0.733556000      3.484548000
H        2.049831000     -0.003465000      2.780366000
C        5.782150000     -0.591886000      1.925547000
H        5.332112000      0.241034000      0.002565000
C        5.294562000     -0.950550000      3.183021000
H        3.554507000     -1.010083000      4.458751000
H        6.827463000     -0.757077000      1.676791000
H        5.956912000     -1.396827000      3.920351000
C        2.367581000      2.753193000      0.433597000
C        2.853351000      3.266474000      1.642609000
C        1.798314000      3.629608000     -0.506352000
C        2.779200000      4.636163000      1.905043000
H        3.290980000      2.602157000      2.379716000
C        1.731175000      4.998494000     -0.240792000
H        1.416592000      3.242678000     -1.447870000
C        2.221142000      5.505261000      0.965267000
H        3.162869000      5.022757000      2.845594000
H        1.295170000      5.666046000     -0.979193000
H        2.171909000      6.571632000      1.170245000
C       -1.354730000     -2.709106000     -0.968643000
C       -2.016193000     -3.837808000     -0.458106000
C       -1.720107000     -2.231043000     -2.237972000
C       -3.009101000     -4.477404000     -1.204165000
H       -1.761022000     -4.229405000      0.519719000
C       -2.698137000     -2.886604000     -2.988390000
H       -1.241236000     -1.341739000     -2.636314000
C       -3.346436000     -4.010424000     -2.474788000
H       -3.512801000     -5.346656000     -0.788858000
H       -2.966194000     -2.498989000     -3.966818000
H       -4.114423000     -4.513365000     -3.056701000
C        1.532412000     -2.653463000     -0.920732000
C        2.752364000     -2.745049000     -0.230869000
C        1.464354000     -3.151857000     -2.229885000
C        3.875212000     -3.308725000     -0.837049000
H        2.826267000     -2.391121000      0.791003000
C        2.590535000     -3.715525000     -2.836131000
H        0.534188000     -3.111941000     -2.783790000
C        3.799294000     -3.794518000     -2.144008000
H        4.807731000     -3.365764000     -0.282460000
H        2.514564000     -4.099053000     -3.850363000
H        4.673287000     -4.235600000     -2.615908000
C        0.098163000     -2.826305000      1.553209000
C        0.556516000     -4.157285000      1.577559000
C       -0.384555000     -2.262826000      2.740891000
C        0.537512000     -4.897294000      2.759532000
H        0.926810000     -4.623798000      0.671032000
C       -0.399893000     -3.006770000      3.925101000
H       -0.727970000     -1.236695000      2.752265000
C        0.060577000     -4.322330000      3.940302000
H        0.897501000     -5.922965000      2.755503000
H       -0.773473000     -2.545754000      4.835617000
H        0.050460000     -4.897355000      4.862792000
C       -2.718601000      2.673793000      0.053778000
C       -3.936135000      3.213599000     -0.395887000
C       -1.739708000      3.546746000      0.549713000
C       -4.161214000      4.589575000     -0.358264000
H       -4.713751000      2.560915000     -0.776813000
C       -1.966461000      4.925418000      0.581793000
H       -0.808257000      3.157904000      0.943164000
C       -3.174681000      5.451366000      0.126687000
H       -5.109778000      4.986692000     -0.710435000
H       -1.188896000      5.580050000      0.964814000
H       -3.349938000      6.523862000      0.151351000
C       -3.330138000      0.252520000      1.557903000
C       -3.854133000      1.156921000      2.490970000
C       -3.477329000     -1.122775000      1.794391000
C       -4.513800000      0.695104000      3.631968000
H       -3.744207000      2.224054000      2.336638000
C       -4.146646000     -1.582368000      2.929620000
H       -3.079914000     -1.842043000      1.086033000
C       -4.665965000     -0.673857000      3.853849000
H       -4.908398000      1.411703000      4.347556000
H       -4.254454000     -2.651616000      3.091554000
H       -5.183249000     -1.030851000      4.740577000
C       -3.599968000      0.348941000     -1.350806000
C       -4.784702000     -0.367679000     -1.134516000
C       -3.312196000      0.803833000     -2.649802000
C       -5.655438000     -0.637177000     -2.194398000
H       -5.043231000     -0.715539000     -0.141386000
C       -4.186212000      0.536392000     -3.703146000
H       -2.398960000      1.356599000     -2.837308000
C       -5.360934000     -0.186672000     -3.480719000
H       -6.569283000     -1.194673000     -2.005501000
H       -3.947093000      0.898832000     -4.699725000
H       -6.042862000     -0.390879000     -4.302342000
33
L1 G = -917.7502587
C       -4.857688000     -0.139782000     -0.148761000
H       -5.774872000     -0.179360000      0.393146000
C       -3.809894000     -0.114470000     -0.746596000
C       -2.551253000     -0.052525000     -1.486071000
H       -2.500848000     -0.887883000     -2.193029000
H       -2.513354000      0.878144000     -2.065004000
C       -1.268456000     -0.114188000     -0.597831000
C       -0.039156000      0.087382000     -1.547167000
H       -0.214241000      0.998826000     -2.129183000
H       -0.028268000     -0.748508000     -2.259470000
C        1.257813000      0.194778000     -0.884744000
C        2.341221000      0.304075000     -0.362718000
C        3.637224000      0.415524000      0.317237000
H        3.485288000      0.144988000      1.377209000
C        4.629692000     -0.522409000     -0.244965000
C        5.488604000     -1.264002000     -0.657059000
H        6.230045000     -1.925063000     -1.045251000
C       -1.360002000      0.990119000      0.464854000
C       -1.166733000     -1.511924000      0.034446000
O       -1.742201000     -2.485134000     -0.404318000
O       -1.710418000      0.837802000      1.610433000
O       -0.300180000     -1.550064000      1.053865000
O       -1.071310000      2.190989000     -0.081142000
C       -0.110313000     -2.841511000      1.655464000
H        0.278876000     -3.552545000      0.921880000
H        0.608547000     -2.683596000      2.459416000
H       -1.056520000     -3.217135000      2.052678000
C       -1.184858000      3.314065000      0.809569000
H       -0.493347000      3.203161000      1.648429000
H       -0.925581000      4.187734000      0.211342000
H       -2.205285000      3.394019000      1.192969000
O        4.083764000      1.772266000      0.225988000
H        4.995106000      1.789559000      0.562313000
34
PPh3 G = -1036.200983
P        0.000697000      0.001102000     -1.221409000
C       -1.185257000      1.186820000     -0.404359000
C       -1.343424000      2.443282000     -1.012617000
C       -1.945139000      0.890218000      0.736057000
C       -2.223053000      3.387492000     -0.482569000
H       -0.775110000      2.680431000     -1.909164000
C       -2.834493000      1.831840000      1.260195000
H       -1.844053000     -0.078700000      1.215214000
C       -2.973888000      3.082199000      0.655339000
H       -2.329526000      4.356574000     -0.963337000
H       -3.417914000      1.586247000      2.144100000
H       -3.666993000      3.812712000      1.064314000
C       -0.433209000     -1.618557000     -0.404385000
C        0.188520000     -2.120357000      0.748249000
C       -1.431169000     -2.389952000     -1.022545000
C       -0.185050000     -3.360192000      1.273037000
H        0.968726000     -1.544083000      1.235823000
C       -1.812288000     -3.622701000     -0.491845000
H       -1.908687000     -2.023103000     -1.928397000
C       -1.186832000     -4.112575000      0.657179000
H        0.308447000     -3.737109000      2.165445000
H       -2.588809000     -4.204842000     -0.981470000
H       -1.474880000     -5.077367000      1.066420000
C        1.620965000      0.434768000     -0.404527000
C        2.787807000     -0.050746000     -1.017665000
C        1.745197000      1.230944000      0.743677000
C        4.045921000      0.234255000     -0.486384000
H        2.709034000     -0.652440000     -1.920366000
C        3.005909000      1.525591000      1.269017000
H        0.857288000      1.625807000      1.227724000
C        4.157952000      1.025882000      0.659046000
H        4.937931000     -0.152558000     -0.972484000
H        3.085814000      2.145851000      2.158314000
H        5.137458000      1.256781000      1.069586000
104
A1 G = -4001.365295
Os      -0.477899000     -0.856491000      0.093743000
P       -2.775770000      0.061219000     -0.010273000
P        1.787971000     -1.968778000     -0.062817000
Cl      -0.406966000     -0.529999000     -2.351393000
Cl      -1.517249000     -3.046971000     -0.434935000
C        4.795587000      4.301181000      1.658117000
H        5.419307000      4.986537000      2.185014000
C        4.111967000      3.538306000      1.018863000
C        3.267269000      2.590154000      0.291708000
H        3.852491000      2.102667000     -0.494279000
H        2.938847000      1.802641000      0.977096000
C        2.004589000      3.215343000     -0.368748000
C        1.051055000      2.091924000     -0.911450000
H        1.598517000      1.519189000     -1.663071000
H        0.218092000      2.560837000     -1.440657000
C        0.488339000      1.173672000      0.101466000
C        0.151904000      1.020802000      1.296084000
C       -0.149973000      0.844318000      2.712917000
H       -1.050087000      1.405801000      3.005018000
C       -0.465509000     -0.588893000      2.555497000
C       -0.677861000     -1.738872000      2.128134000
H       -0.870727000     -2.776266000      2.325868000
C        1.307013000      4.177303000      0.611880000
C        2.446794000      4.058820000     -1.587433000
O        3.594502000      4.351299000     -1.834190000
O        0.915855000      5.286501000      0.333915000
O        1.405550000      4.397997000     -2.366676000
O        1.209561000      3.665762000      1.867663000
C        1.728151000      5.218638000     -3.502129000
H        2.448506000      4.711945000     -4.149284000
H        0.784525000      5.375849000     -4.024703000
H        2.149478000      6.171284000     -3.171311000
C        0.682335000      4.583101000      2.850500000
H       -0.309498000      4.926425000      2.553322000
H        0.632715000      4.014294000      3.779893000
H        1.353731000      5.438158000      2.956802000
O        0.915783000      1.128676000      3.610147000
H        1.388716000      1.882433000      3.213308000
C        2.612244000     -2.451756000      1.547880000
C        3.252297000     -3.685686000      1.743995000
C        2.662556000     -1.504055000      2.581565000
C        3.900333000     -3.967934000      2.949069000
H        3.254728000     -4.431122000      0.957865000
C        3.313547000     -1.784239000      3.783557000
H        2.198161000     -0.534094000      2.461746000
C        3.930556000     -3.021554000      3.974149000
H        4.387206000     -4.930882000      3.079770000
H        3.326463000     -1.032724000      4.568032000
H        4.433602000     -3.245017000      4.911265000
C        1.777470000     -3.587100000     -0.994529000
C        2.380962000     -3.739229000     -2.248969000
C        1.133394000     -4.696282000     -0.420512000
C        2.341774000     -4.967636000     -2.913795000
H        2.890880000     -2.907664000     -2.719350000
C        1.109459000     -5.925225000     -1.077850000
H        0.650942000     -4.605545000      0.545144000
C        1.709661000     -6.064449000     -2.330668000
H        2.815139000     -5.061618000     -3.887537000
H        0.607948000     -6.769916000     -0.613317000
H        1.683641000     -7.020628000     -2.846688000
C        3.198164000     -1.052597000     -0.897561000
C        3.006053000     -0.505631000     -2.178951000
C        4.465834000     -0.941419000     -0.305616000
C        4.055401000      0.132227000     -2.845243000
H        2.030542000     -0.580005000     -2.649590000
C        5.509880000     -0.293746000     -0.971825000
H        4.652255000     -1.358782000      0.676708000
C        5.310832000      0.244329000     -2.243714000
H        3.885895000      0.543429000     -3.837044000
H        6.481331000     -0.214692000     -0.491078000
H        6.124075000      0.746664000     -2.760309000
C       -3.814551000     -0.170467000     -1.553568000
C       -3.610341000     -1.252417000     -2.419460000
C       -4.887008000      0.704044000     -1.798396000
C       -4.462847000     -1.447872000     -3.509390000
H       -2.791748000     -1.937105000     -2.245675000
C       -5.731817000      0.505782000     -2.889889000
H       -5.067440000      1.551614000     -1.145712000
C       -5.521474000     -0.573418000     -3.750607000
H       -4.287205000     -2.290396000     -4.172956000
H       -6.553608000      1.195592000     -3.064473000
H       -6.179014000     -0.729289000     -4.602131000
C       -2.771373000      1.921809000      0.149148000
C       -2.961617000      2.586327000      1.369086000
C       -2.464851000      2.686000000     -0.990025000
C       -2.871643000      3.979853000      1.445389000
H       -3.207420000      2.022999000      2.263988000
C       -2.363649000      4.075149000     -0.909944000
H       -2.306114000      2.188443000     -1.942355000
C       -2.570228000      4.728616000      0.307453000
H       -3.047345000      4.476457000      2.396673000
H       -2.117315000      4.647700000     -1.799538000
H       -2.491966000      5.810225000      0.366134000
C       -4.020773000     -0.506528000      1.274061000
C       -3.937239000     -1.818886000      1.762021000
C       -5.109153000      0.288450000      1.671579000
C       -4.897267000     -2.310508000      2.649630000
H       -3.146060000     -2.469710000      1.408122000
C       -6.063317000     -0.203362000      2.563217000
H       -5.225917000      1.294732000      1.285391000
C       -5.957006000     -1.502960000      3.061722000
H       -4.816283000     -3.332521000      3.010655000
H       -6.894749000      0.430476000      2.860769000
H       -6.701800000     -1.885602000      3.754609000
138
TS-A1B1 G = -5037.545602
Os       1.047687000      0.581832000     -0.948228000
P        0.365124000      2.826809000     -0.170565000
P        1.952088000     -1.557469000     -1.945536000
P       -4.233496000     -0.921456000      0.107530000
Cl       3.377460000      1.440053000     -0.991206000
Cl       0.919733000      1.479134000     -3.262439000
C        2.225993000     -4.342979000      4.592518000
H        2.074465000     -5.061036000      5.365540000
C        2.448274000     -3.533056000      3.724836000
C        2.666729000     -2.560271000      2.653424000
H        3.555121000     -2.841404000      2.079554000
H        1.820848000     -2.589994000      1.959894000
C        2.849289000     -1.090978000      3.130437000
C        2.840693000     -0.104231000      1.907633000
H        3.697948000     -0.346441000      1.275541000
H        3.025611000      0.907864000      2.276117000
C        1.611275000     -0.081734000      1.084219000
C        0.370404000     -0.270863000      1.031478000
C       -1.043567000     -0.613343000      1.159869000
H       -1.580280000      0.103503000      1.796095000
C       -1.384209000     -0.393046000     -0.269736000
C       -1.009414000      0.015947000     -1.412607000
H       -1.441557000      0.122351000     -2.394140000
C        1.793908000     -0.726412000      4.189408000
C        4.232796000     -0.958113000      3.809110000
O        4.934684000     -1.894736000      4.116502000
O        2.013850000     -0.108728000      5.205202000
O        4.586200000      0.326890000      3.983944000
O        0.558892000     -1.209944000      3.889259000
C        5.847583000      0.534255000      4.640629000
H        6.657316000      0.071293000      4.070820000
H        5.977478000      1.615635000      4.685548000
H        5.824843000      0.105837000      5.645878000
C       -0.428835000     -1.010612000      4.922649000
H       -0.550531000      0.053113000      5.129941000
H       -1.352189000     -1.432011000      4.524399000
H       -0.124750000     -1.535013000      5.831434000
O       -1.299433000     -1.944173000      1.610638000
H       -0.676760000     -2.078136000      2.349371000
C        0.770101000     -2.992407000     -2.166722000
C        0.755396000     -3.805757000     -3.310945000
C       -0.047357000     -3.347371000     -1.083906000
C       -0.066662000     -4.933299000     -3.372458000
H        1.394682000     -3.572208000     -4.153787000
C       -0.856158000     -4.484153000     -1.138622000
H       -0.053473000     -2.753163000     -0.179533000
C       -0.872171000     -5.279053000     -2.286294000
H       -0.062678000     -5.548718000     -4.268448000
H       -1.474128000     -4.737119000     -0.282132000
H       -1.499988000     -6.165585000     -2.331556000
C        2.640788000     -1.355347000     -3.669863000
C        4.013059000     -1.400852000     -3.943163000
C        1.750792000     -1.133130000     -4.734214000
C        4.485226000     -1.231361000     -5.247374000
H        4.727704000     -1.571618000     -3.147608000
C        2.222428000     -0.981647000     -6.037142000
H        0.684608000     -1.080888000     -4.548512000
C        3.593277000     -1.025396000     -6.298333000
H        5.555009000     -1.267797000     -5.435615000
H        1.515494000     -0.814073000     -6.845342000
H        3.961379000     -0.898461000     -7.313138000
C        3.359747000     -2.453875000     -1.073074000
C        4.513651000     -1.742379000     -0.698271000
C        3.322067000     -3.836437000     -0.830940000
C        5.592815000     -2.397192000     -0.099257000
H        4.561234000     -0.673027000     -0.877338000
C        4.400270000     -4.485818000     -0.223660000
H        2.455457000     -4.421373000     -1.113110000
C        5.540509000     -3.771082000      0.144128000
H        6.475128000     -1.826139000      0.178250000
H        4.343702000     -5.555805000     -0.041545000
H        6.377686000     -4.277800000      0.616430000
C        1.490653000      4.286821000     -0.507740000
C        2.178653000      4.356722000     -1.727669000
C        1.556027000      5.377105000      0.373679000
C        2.925221000      5.492484000     -2.046981000
H        2.132277000      3.528008000     -2.423109000
C        2.310970000      6.506308000      0.051946000
H        1.023259000      5.357000000      1.318092000
C        2.999604000      6.566917000     -1.160158000
H        3.456582000      5.527410000     -2.994341000
H        2.354700000      7.338080000      0.750652000
H        3.587465000      7.446168000     -1.411524000
C        0.142431000      2.891808000      1.682360000
C       -1.110304000      2.702643000      2.285067000
C        1.269251000      3.029402000      2.510023000
C       -1.238379000      2.677702000      3.677039000
H       -1.999673000      2.591188000      1.672494000
C        1.143549000      2.997474000      3.899490000
H        2.248989000      3.174224000      2.064307000
C       -0.112373000      2.828679000      4.487904000
H       -2.222016000      2.540256000      4.118986000
H        2.028043000      3.094970000      4.521957000
H       -0.208036000      2.813943000      5.570276000
C       -1.226746000      3.605343000     -0.804594000
C       -1.702248000      3.283900000     -2.082916000
C       -1.859815000      4.640337000     -0.094023000
C       -2.786705000      3.975751000     -2.632191000
H       -1.186328000      2.535019000     -2.672906000
C       -2.953410000      5.314826000     -0.636144000
H       -1.496698000      4.935107000      0.884484000
C       -3.421534000      4.986100000     -1.910339000
H       -3.120311000      3.727199000     -3.636684000
H       -3.429061000      6.109191000     -0.066633000
H       -4.262654000      5.524550000     -2.339553000
C       -4.868068000     -2.663626000      0.207400000
C       -4.315895000     -3.594077000     -0.686060000
C       -5.869331000     -3.085212000      1.095533000
C       -4.763846000     -4.915867000     -0.700076000
H       -3.526713000     -3.287432000     -1.366761000
C       -6.308797000     -4.410931000      1.086311000
H       -6.306310000     -2.381007000      1.796545000
C       -5.759976000     -5.328011000      0.187639000
H       -4.328208000     -5.623352000     -1.400655000
H       -7.084213000     -4.724753000      1.780380000
H       -6.104207000     -6.358781000      0.181882000
C       -4.746722000     -0.180890000      1.736649000
C       -4.220974000     -0.740429000      2.915989000
C       -5.549853000      0.964589000      1.832131000
C       -4.510299000     -0.175546000      4.158461000
H       -3.583381000     -1.618185000      2.854683000
C       -5.825335000      1.535321000      3.077733000
H       -5.964636000      1.412969000      0.935251000
C       -5.311339000      0.966993000      4.244175000
H       -4.111044000     -0.629304000      5.062281000
H       -6.451383000      2.422061000      3.133453000
H       -5.535659000      1.406623000      5.212362000
C       -5.390463000     -0.129945000     -1.113151000
C       -4.982319000      1.071725000     -1.713346000
C       -6.627939000     -0.685335000     -1.473196000
C       -5.805670000      1.714616000     -2.639889000
H       -4.021798000      1.511794000     -1.458742000
C       -7.442225000     -0.046494000     -2.409429000
H       -6.955714000     -1.617921000     -1.025652000
C       -7.034994000      1.155567000     -2.992515000
H       -5.477352000      2.647957000     -3.087467000
H       -8.397179000     -0.488680000     -2.681440000
H       -7.670930000      1.651125000     -3.721309000
138
B1 G = -5037.612979
Os       0.630804000      0.076654000     -1.073411000
P        0.671142000      2.540720000     -1.129484000
P        0.882349000     -2.347603000     -1.397966000
P       -3.632114000     -0.179905000      0.977966000
Cl       3.048793000      0.306337000     -1.960679000
Cl      -0.310972000      0.095810000     -3.418687000
C        1.657071000      3.295985000      0.257083000
C        3.003920000      3.634628000      0.052305000
C        1.119039000      3.432852000      1.546639000
C        3.781601000      4.123338000      1.104394000
H        3.447866000      3.507252000     -0.928573000
C        1.895323000      3.933432000      2.593585000
H        0.085148000      3.159593000      1.736536000
C        3.230470000      4.278366000      2.376850000
H        4.822444000      4.379154000      0.924844000
H        1.459460000      4.050085000      3.582148000
H        3.836126000      4.652503000      3.197060000
C       -0.968812000      3.449934000     -1.078125000
C       -1.983976000      2.966270000     -1.920099000
C       -1.189034000      4.643646000     -0.372642000
C       -3.188379000      3.661042000     -2.048547000
H       -1.812817000      2.061834000     -2.498398000
C       -2.398994000      5.332822000     -0.499633000
H       -0.414830000      5.053268000      0.267317000
C       -3.402809000      4.843748000     -1.337188000
H       -3.956939000      3.275370000     -2.712499000
H       -2.546192000      6.262288000      0.045678000
H       -4.339121000      5.385973000     -1.442739000
C        1.387093000      3.426905000     -2.620163000
C        1.499263000      4.827490000     -2.580603000
C        1.763307000      2.749470000     -3.784589000
C        1.986653000      5.534301000     -3.678341000
H        1.209631000      5.375638000     -1.689550000
C        2.245955000      3.463146000     -4.886036000
H        1.677828000      1.674237000     -3.830163000
C        2.361745000      4.851090000     -4.838149000
H        2.069922000      6.617065000     -3.627360000
H        2.533715000      2.921112000     -5.783025000
H        2.739888000      5.400207000     -5.696978000
C       -4.353229000     -1.656407000      1.838543000
C       -5.626871000     -2.118905000      1.471351000
C       -3.669831000     -2.274359000      2.897001000
C       -6.203839000     -3.195429000      2.147611000
H       -6.170414000     -1.649671000      0.658790000
C       -4.256282000     -3.348799000      3.568349000
H       -2.680845000     -1.926820000      3.177232000
C       -5.519779000     -3.813441000      3.195624000
H       -7.187575000     -3.549063000      1.851497000
H       -3.718302000     -3.826012000      4.382991000
H       -5.968985000     -4.652983000      3.719312000
C       -4.073461000      1.250174000      2.055027000
C       -3.486407000      2.495800000      1.782492000
C       -4.974942000      1.122438000      3.121049000
C       -3.804900000      3.601650000      2.571405000
H       -2.790201000      2.603953000      0.956206000
C       -5.283565000      2.232405000      3.909207000
H       -5.429722000      0.162745000      3.340804000
C       -4.699701000      3.470934000      3.636039000
H       -3.351094000      4.561860000      2.346347000
H       -5.979072000      2.126606000      4.737112000
H       -4.941342000      4.332925000      4.252038000
C       -4.578768000     -0.042973000     -0.587736000
C       -5.446600000      1.032073000     -0.816972000
C       -4.449943000     -1.057761000     -1.551524000
C       -6.175963000      1.095298000     -2.006667000
H       -5.554430000      1.818831000     -0.078437000
C       -5.174100000     -0.979714000     -2.740153000
H       -3.794778000     -1.905545000     -1.380506000
C       -6.037061000      0.094843000     -2.969642000
H       -6.850087000      1.929901000     -2.177903000
H       -5.057529000     -1.760293000     -3.485850000
H       -6.600390000      0.150702000     -3.896970000
C        1.597048000     -2.990337000     -3.011851000
C        1.744833000     -4.382027000     -3.155978000
C        2.022704000     -2.154282000     -4.048826000
C        2.289567000     -4.924833000     -4.317698000
H        1.437882000     -5.048628000     -2.355413000
C        2.574578000     -2.703396000     -5.211224000
H        1.930936000     -1.083479000     -3.948989000
C        2.707089000     -4.083140000     -5.352526000
H        2.393226000     -6.003025000     -4.410521000
H        2.903025000     -2.038470000     -6.005762000
H        3.136993000     -4.503344000     -6.258489000
C       -0.722465000     -3.295547000     -1.315390000
C       -1.344019000     -3.753532000     -2.487665000
C       -1.373735000     -3.499481000     -0.086521000
C       -2.557246000     -4.443827000     -2.429539000
H       -0.878327000     -3.577159000     -3.450143000
C       -2.573978000     -4.213238000     -0.028470000
H       -0.951644000     -3.098399000      0.829733000
C       -3.166439000     -4.694042000     -1.198633000
H       -3.014954000     -4.798000000     -3.349892000
H       -3.048445000     -4.384820000      0.933109000
H       -4.098756000     -5.250970000     -1.149762000
C        2.050848000     -3.296567000     -0.272032000
C        1.691804000     -4.374291000      0.546923000
C        3.411297000     -2.954224000     -0.380897000
C        2.668247000     -5.092424000      1.246386000
H        0.656635000     -4.684216000      0.629181000
C        4.382569000     -3.679887000      0.308937000
H        3.705606000     -2.128136000     -1.023515000
C        4.015043000     -4.752829000      1.126891000
H        2.368968000     -5.926792000      1.875617000
H        5.429462000     -3.406657000      0.205251000
H        4.772670000     -5.316686000      1.664355000
C        2.753771000     -2.542140000      5.678270000
H        2.735363000     -2.857174000      6.696281000
C        2.829714000     -2.198759000      4.522503000
C        2.869017000     -1.778224000      3.121177000
H        3.541700000     -2.434303000      2.562819000
H        1.876786000     -1.895676000      2.675488000
C        3.334351000     -0.310740000      2.895118000
C        3.084145000      0.133440000      1.403377000
H        3.725030000     -0.482940000      0.765053000
H        3.451748000      1.156170000      1.282343000
C        1.694824000      0.061709000      0.916190000
C        0.443510000      0.066224000      1.043998000
C       -0.858015000      0.022801000      1.757781000
H       -1.023964000      0.973483000      2.294185000
C       -1.872982000     -0.159423000      0.648721000
C       -1.340695000     -0.115472000     -0.625380000
H       -2.027168000     -0.181948000     -1.468679000
C        2.659999000      0.612791000      3.920911000
C        4.857419000     -0.230304000      3.137633000
O        5.528460000     -1.134125000      3.584436000
O        3.218115000      1.438844000      4.603838000
O        5.364702000      0.951195000      2.748359000
O        1.325034000      0.366503000      4.035234000
C        6.775714000      1.114403000      2.956446000
H        7.335917000      0.348821000      2.413245000
H        7.012262000      2.107646000      2.574366000
H        7.012683000      1.044362000      4.021377000
C        0.664519000      1.073711000      5.101180000
H        0.767273000      2.152274000      4.969097000
H       -0.382311000      0.773363000      5.039891000
H        1.094692000      0.783296000      6.062757000
O       -0.885509000     -1.036174000      2.735268000
H       -0.095165000     -0.892049000      3.288321000
137
C1+ G = -4577.232408
Os       0.737553000      0.111258000     -0.642874000
P        0.570942000      2.606515000     -0.533614000
P        0.756083000     -2.389867000     -0.950471000
P       -3.779149000     -0.173560000      0.876572000
Cl       0.223645000      0.105776000     -3.099800000
C        0.925093000      3.250344000      1.176915000
C        2.242339000      3.501653000      1.588194000
C       -0.102628000      3.376665000      2.124862000
C        2.520208000      3.912663000      2.894488000
H        3.065350000      3.373638000      0.893227000
C        0.173730000      3.777783000      3.432594000
H       -1.128557000      3.166915000      1.844181000
C        1.485937000      4.057190000      3.819556000
H        3.550279000      4.091457000      3.185172000
H       -0.639745000      3.871698000      4.147070000
H        1.701363000      4.375432000      4.835542000
C       -1.062945000      3.402828000     -0.984196000
C       -1.834791000      2.846727000     -2.014437000
C       -1.441634000      4.646502000     -0.449545000
C       -2.973473000      3.508915000     -2.480538000
H       -1.528455000      1.918000000     -2.483282000
C       -2.587212000      5.297454000     -0.909933000
H       -0.838891000      5.122633000      0.316155000
C       -3.359019000      4.728982000     -1.925620000
H       -3.554807000      3.065423000     -3.283346000
H       -2.863863000      6.258836000     -0.485212000
H       -4.243826000      5.242743000     -2.291465000
C        1.635445000      3.662296000     -1.663085000
C        2.217217000      4.872539000     -1.257016000
C        1.719268000      3.294482000     -3.016701000
C        2.905143000      5.671234000     -2.174035000
H        2.131659000      5.212112000     -0.231706000
C        2.404524000      4.098095000     -3.929464000
H        1.230703000      2.387398000     -3.362405000
C        3.008507000      5.284776000     -3.510257000
H        3.352305000      6.603045000     -1.838389000
H        2.457768000      3.795480000     -4.971791000
H        3.542474000      5.909305000     -4.220933000
C       -4.527845000     -1.812293000      1.279874000
C       -5.729528000     -2.201562000      0.664366000
C       -3.932130000     -2.650303000      2.236690000
C       -6.317791000     -3.423485000      0.994995000
H       -6.209445000     -1.563064000     -0.068649000
C       -4.531997000     -3.867963000      2.561506000
H       -3.011869000     -2.343821000      2.723874000
C       -5.720195000     -4.258777000      1.940754000
H       -7.245474000     -3.718153000      0.513091000
H       -4.065631000     -4.511282000      3.302093000
H       -6.181000000     -5.209051000      2.194870000
C       -4.241372000      0.988479000      2.220889000
C       -3.847903000      2.333197000      2.103672000
C       -4.961148000      0.566310000      3.345357000
C       -4.177125000      3.242731000      3.107582000
H       -3.304089000      2.671656000      1.225741000
C       -5.277779000      1.482692000      4.351177000
H       -5.270574000     -0.468448000      3.443448000
C       -4.888451000      2.817195000      4.233964000
H       -3.881478000      4.283051000      3.007311000
H       -5.831736000      1.149854000      5.223816000
H       -5.140873000      3.527160000      5.016240000
C       -4.620724000      0.377690000     -0.661409000
C       -5.568878000      1.410507000     -0.618631000
C       -4.394455000     -0.306852000     -1.868188000
C       -6.269440000      1.763525000     -1.773561000
H       -5.770773000      1.936820000      0.306939000
C       -5.092308000      0.059404000     -3.018659000
H       -3.695999000     -1.134447000     -1.918448000
C       -6.031050000      1.093291000     -2.974045000
H       -7.004848000      2.561385000     -1.728788000
H       -4.904915000     -0.473532000     -3.946073000
H       -6.579839000      1.369035000     -3.870062000
C        2.260431000     -3.071291000     -1.831046000
C        2.932343000     -4.216975000     -1.375509000
C        2.728315000     -2.429955000     -2.992137000
C        4.044014000     -4.708628000     -2.064423000
H        2.595571000     -4.738195000     -0.487100000
C        3.831857000     -2.933661000     -3.682652000
H        2.221067000     -1.544696000     -3.360662000
C        4.496246000     -4.071255000     -3.219782000
H        4.549355000     -5.597418000     -1.696472000
H        4.172346000     -2.430853000     -4.583803000
H        5.357346000     -4.458748000     -3.757133000
C       -0.653627000     -3.019071000     -2.006038000
C       -0.479688000     -3.351530000     -3.355347000
C       -1.925970000     -3.181421000     -1.433248000
C       -1.549425000     -3.834162000     -4.113149000
H        0.489722000     -3.244755000     -3.825562000
C       -2.990383000     -3.680327000     -2.187509000
H       -2.087517000     -2.952251000     -0.385538000
C       -2.806481000     -4.003898000     -3.533772000
H       -1.390561000     -4.086137000     -5.157853000
H       -3.958918000     -3.823338000     -1.715282000
H       -3.632418000     -4.395704000     -4.120991000
C        0.649338000     -3.551575000      0.520508000
C        0.015245000     -4.804835000      0.433064000
C        1.326962000     -3.238107000      1.711166000
C        0.040893000     -5.694822000      1.508096000
H       -0.490262000     -5.099550000     -0.478512000
C        1.359701000     -4.133011000      2.785157000
H        1.846286000     -2.297377000      1.811164000
C        0.708907000     -5.362521000      2.689024000
H       -0.454703000     -6.657259000      1.413963000
H        1.907073000     -3.859845000      3.682139000
H        0.731037000     -6.061170000      3.520638000
C        2.858568000      0.577030000     -1.596484000
H        2.865385000      1.171384000     -2.485012000
C        3.273856000     -0.129319000     -0.681138000
C        4.024580000     -0.920213000      0.292200000
H        3.556982000     -1.900088000      0.422398000
H        5.025236000     -1.094075000     -0.114464000
C        4.159276000     -0.219242000      1.673438000
C        2.786698000      0.164347000      2.310051000
H        2.881496000      1.174844000      2.716075000
H        2.622151000     -0.496112000      3.167460000
C        1.549671000      0.096894000      1.485249000
C        0.294311000      0.031891000      1.454875000
C       -1.091934000     -0.138665000      1.976553000
H       -1.350739000      0.694456000      2.640569000
C       -1.969909000     -0.152984000      0.727486000
C       -1.304666000     -0.027599000     -0.459421000
H       -1.878234000      0.009914000     -1.382568000
C        4.853659000     -1.253730000      2.596508000
C        5.067994000      1.029351000      1.596733000
O        5.058611000      1.908894000      2.431692000
O        4.259212000     -2.058399000      3.280737000
O        5.879222000      1.019729000      0.531493000
O        6.186598000     -1.191306000      2.494910000
C        6.814167000      2.114114000      0.446256000
H        7.463926000      2.121930000      1.324374000
H        7.389362000      1.932438000     -0.460922000
H        6.280350000      3.065083000      0.381566000
C        6.927398000     -2.148677000      3.283991000
H        6.665797000     -3.165950000      2.984312000
H        7.976472000     -1.940768000      3.077633000
H        6.704999000     -2.012463000      4.344514000
O       -1.187784000     -1.293313000      2.822354000
H       -0.702406000     -2.015922000      2.384207000
137
TS-C1D1+ G = -4577.223456
Os      -0.611727000     -0.050850000     -0.872042000
P       -0.482269000     -2.547266000     -0.947757000
P       -0.794712000      2.447037000     -1.176685000
P        3.675692000      0.099799000      1.206090000
Cl       0.065314000      0.037895000     -3.258977000
C       -2.645780000     -0.250002000     -1.478057000
H       -3.184203000     -0.303195000     -2.412237000
C       -2.957725000      0.004050000     -0.252847000
C       -4.061242000      0.616096000      0.547933000
H       -3.885918000      1.692658000      0.661110000
H       -5.005289000      0.496517000      0.007311000
C       -4.131817000      0.003592000      1.970070000
C       -2.736559000     -0.614458000      2.268643000
H       -2.832369000     -1.702940000      2.203294000
H       -2.401847000     -0.382790000      3.285100000
C       -1.706018000     -0.134554000      1.297828000
C       -0.435498000      0.047782000      1.168668000
C        0.898697000      0.050187000      1.872125000
H        0.982896000     -0.865540000      2.476946000
C        1.925138000      0.066149000      0.757035000
C        1.446436000     -0.007211000     -0.523186000
H        2.165455000     -0.063391000     -1.338714000
C       -4.493773000      1.088601000      2.997661000
C       -5.226462000     -1.077933000      2.026363000
O       -5.041799000     -2.269853000      2.126717000
O       -4.609236000      2.269995000      2.767199000
O       -6.440938000     -0.511759000      1.913489000
O       -4.651012000      0.538619000      4.217824000
C       -7.563654000     -1.416167000      1.941684000
H       -7.581267000     -1.967066000      2.885016000
H       -8.446255000     -0.784513000      1.846174000
H       -7.502164000     -2.123314000      1.110999000
C       -5.030206000      1.448424000      5.269033000
H       -5.980106000      1.930924000      5.026922000
H       -5.126227000      0.834347000      6.164151000
H       -4.263057000      2.214791000      5.405455000
O        1.098687000      1.172775000      2.744073000
H        0.555668000      1.037542000      3.538192000
C        1.198189000     -3.316397000     -1.247342000
C        1.636911000     -4.473254000     -0.583957000
C        1.982971000     -2.792886000     -2.287881000
C        2.844024000     -5.080919000     -0.941482000
H        1.037871000     -4.920328000      0.201369000
C        3.183181000     -3.408722000     -2.645238000
H        1.642833000     -1.918593000     -2.834253000
C        3.620730000     -4.550764000     -1.972055000
H        3.164115000     -5.980565000     -0.422177000
H        3.774362000     -2.992775000     -3.456081000
H        4.552400000     -5.031826000     -2.257111000
C       -1.068538000     -3.365455000      0.617508000
C       -2.350905000     -3.922559000      0.722726000
C       -0.242145000     -3.368276000      1.754674000
C       -2.782827000     -4.494588000      1.922861000
H       -3.019901000     -3.917568000     -0.130343000
C       -0.672998000     -3.939671000      2.951736000
H        0.755172000     -2.943822000      1.701650000
C       -1.945705000     -4.510759000      3.037598000
H       -3.783525000     -4.909175000      1.984145000
H       -0.010896000     -3.944216000      3.813918000
H       -2.282732000     -4.958838000      3.967951000
C       -1.436608000     -3.442062000     -2.282215000
C       -1.573052000     -4.840078000     -2.212892000
C       -1.929223000     -2.769345000     -3.407491000
C       -2.221258000     -5.540568000     -3.228241000
H       -1.172842000     -5.389451000     -1.366892000
C       -2.573782000     -3.477117000     -4.426586000
H       -1.771944000     -1.704349000     -3.514019000
C       -2.729529000     -4.859159000     -4.337398000
H       -2.322843000     -6.619847000     -3.155154000
H       -2.944408000     -2.939982000     -5.295342000
H       -3.231599000     -5.406280000     -5.130488000
C        3.916143000     -1.046176000      2.620309000
C        4.378668000     -0.593847000      3.862738000
C        3.567763000     -2.398586000      2.453925000
C        4.506541000     -1.490892000      4.925850000
H        4.635552000      0.450134000      4.004863000
C        3.705774000     -3.288680000      3.518967000
H        3.196644000     -2.758894000      1.497759000
C        4.175553000     -2.835768000      4.755305000
H        4.866301000     -1.134946000      5.886743000
H        3.446712000     -4.334534000      3.381797000
H        4.281428000     -3.530661000      5.583370000
C        4.755941000     -0.413378000     -0.186707000
C        4.843115000      0.444351000     -1.296582000
C        5.533942000     -1.577310000     -0.142874000
C        5.683728000      0.120974000     -2.360285000
H        4.273133000      1.368088000     -1.325181000
C        6.383400000     -1.885430000     -1.207574000
H        5.494961000     -2.239307000      0.714403000
C        6.456320000     -1.042586000     -2.316862000
H        5.745269000      0.785266000     -3.217355000
H        6.991053000     -2.784380000     -1.162977000
H        7.120201000     -1.284934000     -3.141709000
C        4.315732000      1.755119000      1.675073000
C        3.478274000      2.874716000      1.725533000
C        5.692341000      1.891687000      1.928475000
C        4.016805000      4.124425000      2.041644000
H        2.419717000      2.774115000      1.523823000
C        6.217774000      3.140198000      2.253200000
H        6.352374000      1.030941000      1.864492000
C        5.379045000      4.257912000      2.309940000
H        3.365595000      4.992617000      2.072345000
H        7.280412000      3.242312000      2.452817000
H        5.791978000      5.231863000      2.556838000
C        0.797595000      3.391626000     -1.444824000
C        0.974998000      4.678044000     -0.911382000
C        1.810399000      2.852040000     -2.255541000
C        2.139828000      5.403077000     -1.174564000
H        0.204028000      5.128025000     -0.297145000
C        2.966392000      3.588365000     -2.527234000
H        1.673193000      1.874891000     -2.705610000
C        3.139544000      4.862573000     -1.983307000
H        2.254233000      6.399769000     -0.756810000
H        3.726034000      3.167986000     -3.181807000
H        4.039137000      5.432880000     -2.197524000
C       -1.591350000      3.466571000      0.167227000
C       -2.588193000      4.421714000     -0.088694000
C       -1.097142000      3.344071000      1.477173000
C       -3.093533000      5.215620000      0.943773000
H       -2.968284000      4.564006000     -1.093219000
C       -1.596911000      4.148881000      2.501627000
H       -0.304907000      2.639646000      1.703048000
C       -2.602435000      5.081025000      2.241647000
H       -3.867824000      5.945602000      0.725224000
H       -1.196081000      4.046251000      3.507018000
H       -2.996818000      5.700084000      3.042312000
C       -1.788058000      2.871188000     -2.695673000
C       -1.179718000      3.379449000     -3.851043000
C       -3.175207000      2.644125000     -2.711049000
C       -1.936883000      3.647128000     -4.993453000
H       -0.112966000      3.566882000     -3.872324000
C       -3.930471000      2.918071000     -3.851942000
H       -3.678274000      2.272169000     -1.825817000
C       -3.312095000      3.416570000     -5.000140000
H       -1.444493000      4.038456000     -5.879252000
H       -5.003428000      2.746177000     -3.838841000
H       -3.899125000      3.628626000     -5.889241000
137
D1+ G = -4577.308826
Os      -0.338980000      0.092135000     -1.231418000
P       -0.334458000     -2.340881000     -1.606210000
P       -0.598222000      2.570248000     -1.195676000
Cl       0.380103000      0.330181000     -3.537667000
O       -4.666876000      1.608374000      3.975458000
O       -4.718043000     -1.794911000      4.066420000
C        1.719417000     -0.021948000      1.006907000
C       -0.669045000     -0.007732000      0.927965000
C       -2.619943000      0.061323000      2.720332000
H       -2.544325000      1.046367000      3.195044000
H       -2.227974000     -0.673226000      3.436401000
C       -2.932054000      0.026703000      0.313018000
O       -6.337156000      0.475338000      2.960923000
C       -1.948588000      0.025755000      1.367724000
C        1.430176000      0.068580000     -0.311594000
C       -4.332307000      0.058726000      0.869120000
H       -4.999043000     -0.687873000      0.431176000
H       -4.787531000      1.043928000      0.711699000
C       -4.456076000     -1.655465000      2.753867000
O       -4.418108000     -2.583471000      1.972548000
C       -2.358980000     -0.036540000     -0.900285000
H       -2.856009000     -0.238880000     -1.855918000
C        0.501988000     -0.106026000      1.885233000
H        0.460682000     -1.054205000      2.445508000
C       -5.043441000      0.733818000      3.226977000
C       -4.140404000     -0.197412000      2.410193000
C       -7.295374000      1.292255000      3.659622000
H       -7.190200000      1.159944000      4.739291000
H       -8.272585000      0.947513000      3.322187000
H       -7.150645000      2.346504000      3.410937000
C       -5.014089000     -3.128738000      4.519466000
H       -5.309689000     -3.022021000      5.562924000
H       -4.128310000     -3.765072000      4.438377000
H       -5.823773000     -3.561487000      3.927871000
P        3.397196000     -0.021227000      1.670041000
C       -0.296376000     -3.428453000     -0.100020000
C        0.752430000     -4.331971000      0.127523000
C       -1.349547000     -3.357950000      0.827302000
C        0.743403000     -5.155604000      1.257970000
H        1.567761000     -4.414331000     -0.582940000
C       -1.359384000     -4.190414000      1.946998000
H       -2.180478000     -2.681734000      0.666502000
C       -0.313492000     -5.090216000      2.167591000
H        1.553645000     -5.864244000      1.409469000
H       -2.203582000     -4.142709000      2.627863000
H       -0.331518000     -5.747732000      3.032793000
C        1.006954000     -3.070025000     -2.670528000
C        0.764684000     -4.267982000     -3.362880000
C        2.273520000     -2.480165000     -2.760816000
C        1.768637000     -4.856760000     -4.131516000
H       -0.209692000     -4.742103000     -3.307465000
C        3.277590000     -3.071753000     -3.530229000
H        2.480324000     -1.551274000     -2.245387000
C        3.027578000     -4.258851000     -4.218923000
H        1.563399000     -5.780544000     -4.665058000
H        4.250921000     -2.594654000     -3.595154000
H        3.806419000     -4.713979000     -4.824464000
C       -1.864926000     -2.865986000     -2.535257000
C       -2.742951000     -3.856196000     -2.076139000
C       -2.115209000     -2.249939000     -3.774395000
C       -3.862572000     -4.211513000     -2.834366000
H       -2.565749000     -4.358653000     -1.132699000
C       -3.231776000     -2.612424000     -4.527544000
H       -1.431229000     -1.497918000     -4.156295000
C       -4.112214000     -3.590384000     -4.057475000
H       -4.535703000     -4.979018000     -2.462830000
H       -3.409312000     -2.132008000     -5.485843000
H       -4.982460000     -3.869942000     -4.644605000
C        3.453814000     -1.189812000      3.079293000
C        4.128640000     -0.860327000      4.262875000
C        2.817272000     -2.436141000      2.957309000
C        4.170286000     -1.775996000      5.315285000
H        4.612685000      0.104238000      4.369926000
C        2.865703000     -3.344455000      4.014524000
H        2.282083000     -2.701009000      2.049806000
C        3.541405000     -3.016341000      5.192490000
H        4.691691000     -1.515948000      6.231659000
H        2.366376000     -4.303185000      3.914649000
H        3.574233000     -3.725020000      6.015004000
C        4.569715000     -0.582245000      0.372396000
C        4.899839000      0.301031000     -0.670536000
C        5.134567000     -1.863840000      0.407616000
C        5.780417000     -0.106856000     -1.672558000
H        4.489703000      1.306896000     -0.694046000
C        6.020031000     -2.260654000     -0.596550000
H        4.897735000     -2.548097000      1.215235000
C        6.343294000     -1.385758000     -1.635093000
H        6.035149000      0.578957000     -2.475200000
H        6.461549000     -3.252079000     -0.560161000
H        7.039711000     -1.694961000     -2.409261000
C        4.050085000      1.598342000      2.241251000
C        5.443838000      1.780552000      2.293576000
C        3.191947000      2.620837000      2.667163000
C        5.969776000      2.980351000      2.770629000
H        6.116866000      0.996348000      1.961565000
C        3.731111000      3.819631000      3.137928000
H        2.119416000      2.470732000      2.645172000
C        5.113697000      4.001470000      3.191244000
H        7.046471000      3.116974000      2.809741000
H        3.064269000      4.611717000      3.465671000
H        5.526003000      4.936507000      3.559762000
C        1.009942000      3.497756000     -1.047228000
C        1.175977000      4.598123000     -0.195607000
C        2.070793000      3.119281000     -1.888167000
C        2.386893000      5.296971000     -0.172489000
H        0.362398000      4.922691000      0.443316000
C        3.273389000      3.826913000     -1.868001000
H        1.940964000      2.294418000     -2.582818000
C        3.437963000      4.913971000     -1.004782000
H        2.498912000      6.150411000      0.490522000
H        4.076218000      3.539432000     -2.542282000
H        4.374077000      5.465118000     -0.991933000
C       -1.297799000      3.254262000     -2.780147000
C       -2.284330000      2.547142000     -3.482308000
C       -0.900064000      4.513747000     -3.251484000
C       -2.859594000      3.086603000     -4.633249000
H       -2.608381000      1.573776000     -3.134289000
C       -1.471588000      5.047913000     -4.407885000
H       -0.144749000      5.083738000     -2.721523000
C       -2.451366000      4.336679000     -5.101728000
H       -3.620758000      2.524292000     -5.166839000
H       -1.149216000      6.022604000     -4.763273000
H       -2.893896000      4.753249000     -6.002131000
C       -1.708948000      3.322916000      0.089569000
C       -2.909158000      3.951818000     -0.273137000
C       -1.360946000      3.255179000      1.448587000
C       -3.748793000      4.492787000      0.704333000
H       -3.197146000      4.025865000     -1.315299000
C       -2.194951000      3.813341000      2.418551000
H       -0.452949000      2.750639000      1.758687000
C       -3.395366000      4.426017000      2.051700000
H       -4.675931000      4.973450000      0.404337000
H       -1.913581000      3.757465000      3.466536000
H       -4.047551000      4.844282000      2.812645000
O        0.586129000      0.953675000      2.872879000
H       -0.091154000      0.786510000      3.548143000
H        2.210143000      0.182292000     -1.069977000
136
E1 G = -4576.852414
Os      -0.314006000      0.282622000     -1.096893000
P       -0.638747000     -2.004052000     -1.841089000
P       -0.197875000      2.737835000     -0.839087000
Cl      -0.099174000      0.824039000     -3.552361000
O       -4.694107000      1.386663000      4.183899000
O       -4.945926000     -1.985301000      3.677299000
C        1.644153000     -0.404938000      1.017866000
C       -0.738413000     -0.127604000      0.961704000
C       -2.726601000     -0.087197000      2.697526000
H       -2.577025000      0.809960000      3.311625000
H       -2.428536000     -0.948031000      3.312362000
C       -2.970200000      0.326948000      0.308600000
O       -6.416372000      0.544868000      2.993157000
C       -2.023605000      0.007319000      1.361353000
C        1.309864000     -0.055843000     -0.268461000
C       -4.376369000      0.404643000      0.867859000
H       -5.109006000     -0.173768000      0.298702000
H       -4.736964000      1.441323000      0.906595000
C       -4.699294000     -1.616425000      2.397146000
O       -4.778763000     -2.384781000      1.463346000
C       -2.434685000      0.463287000     -0.924949000
H       -3.057116000      0.648489000     -1.803770000
C        0.400982000     -0.548896000      1.881143000
H        0.262620000     -1.588748000      2.224800000
C       -5.104189000      0.672517000      3.295792000
C       -4.254131000     -0.155583000      2.331566000
C       -7.315462000      1.304794000      3.813843000
H       -7.228409000      1.001721000      4.860955000
H       -8.314120000      1.087537000      3.433241000
H       -7.098292000      2.373482000      3.734573000
C       -5.361002000     -3.345244000      3.866589000
H       -5.600549000     -3.433213000      4.926928000
H       -4.555583000     -4.036539000      3.601166000
H       -6.236620000     -3.569516000      3.252115000
P        3.293226000     -0.601964000      1.606827000
C       -0.608217000     -3.320465000     -0.523067000
C        0.390141000     -4.302165000     -0.464397000
C       -1.629706000     -3.330032000      0.442906000
C        0.368052000     -5.278637000      0.538069000
H        1.179628000     -4.319376000     -1.208057000
C       -1.651300000     -4.309095000      1.436192000
H       -2.423483000     -2.592796000      0.403511000
C       -0.652562000     -5.285710000      1.489825000
H        1.142241000     -6.042118000      0.558932000
H       -2.464216000     -4.313031000      2.157031000
H       -0.679943000     -6.054867000      2.258015000
C        0.623548000     -2.640552000     -3.058852000
C        0.318005000     -3.703941000     -3.922105000
C        1.907388000     -2.081630000     -3.093942000
C        1.281132000     -4.201188000     -4.801035000
H       -0.674757000     -4.142343000     -3.916419000
C        2.870671000     -2.585925000     -3.970693000
H        2.141225000     -1.246517000     -2.442613000
C        2.561136000     -3.643654000     -4.826539000
H        1.027891000     -5.021679000     -5.467702000
H        3.861627000     -2.140792000     -3.986906000
H        3.310112000     -4.028540000     -5.514344000
C       -2.242326000     -2.371295000     -2.734137000
C       -2.982102000     -3.539810000     -2.501412000
C       -2.687294000     -1.473167000     -3.718316000
C       -4.148646000     -3.799095000     -3.226071000
H       -2.661258000     -4.254824000     -1.752841000
C       -3.849454000     -1.740149000     -4.442405000
H       -2.118162000     -0.571840000     -3.921174000
C       -4.587231000     -2.900280000     -4.197403000
H       -4.711339000     -4.707173000     -3.024997000
H       -4.178111000     -1.033018000     -5.199787000
H       -5.495215000     -3.102161000     -4.760125000
C        3.354934000     -1.952543000      2.852307000
C        4.104994000     -1.839608000      4.030507000
C        2.627036000     -3.124918000      2.597476000
C        4.128698000     -2.894306000      4.944494000
H        4.661802000     -0.932404000      4.240175000
C        2.656137000     -4.174719000      3.515570000
H        2.035375000     -3.215986000      1.691453000
C        3.405625000     -4.061013000      4.688752000
H        4.708903000     -2.800124000      5.858216000
H        2.082130000     -5.074058000      3.313066000
H        3.422630000     -4.878364000      5.404730000
C        4.430834000     -1.030576000      0.228790000
C        4.617518000     -0.099098000     -0.805322000
C        5.118331000     -2.250375000      0.203119000
C        5.485295000     -0.397150000     -1.855792000
H        4.094477000      0.851515000     -0.794681000
C        5.985639000     -2.539814000     -0.852705000
H        4.981533000     -2.973475000      1.000237000
C        6.170938000     -1.614862000     -1.880948000
H        5.626315000      0.326895000     -2.653334000
H        6.516602000     -3.487507000     -0.866741000
H        6.849796000     -1.839933000     -2.699120000
C        4.070842000      0.877553000      2.402287000
C        5.463998000      1.047973000      2.363443000
C        3.269930000      1.822547000      3.057439000
C        6.049027000      2.156274000      2.976957000
H        6.091583000      0.325605000      1.850614000
C        3.864061000      2.929853000      3.665705000
H        2.195184000      1.681577000      3.094795000
C        5.249218000      3.099358000      3.626357000
H        7.127397000      2.284856000      2.940344000
H        3.238523000      3.662845000      4.167665000
H        5.705675000      3.965915000      4.097418000
C        1.541701000      3.405146000     -0.976053000
C        2.023518000      4.427234000     -0.147739000
C        2.385462000      2.878760000     -1.969686000
C        3.326182000      4.911241000     -0.301406000
H        1.386950000      4.851348000      0.621098000
C        3.677628000      3.381693000     -2.133336000
H        2.015941000      2.093898000     -2.623152000
C        4.155409000      4.394117000     -1.295911000
H        3.685927000      5.699069000      0.355476000
H        4.310882000      2.982241000     -2.922296000
H        5.164490000      4.778416000     -1.421962000
C       -1.093697000      3.670653000     -2.187085000
C       -2.485766000      3.526411000     -2.297071000
C       -0.433534000      4.534395000     -3.068969000
C       -3.196546000      4.223721000     -3.273104000
H       -3.011946000      2.865432000     -1.617351000
C       -1.147506000      5.228489000     -4.049338000
H        0.640165000      4.667133000     -3.004394000
C       -2.529169000      5.075624000     -4.156267000
H       -4.273985000      4.097591000     -3.343771000
H       -0.616180000      5.889231000     -4.729592000
H       -3.082882000      5.615694000     -4.920003000
C       -0.836681000      3.613890000      0.682666000
C       -1.523378000      4.836134000      0.600548000
C       -0.571318000      3.076878000      1.950531000
C       -1.947660000      5.493951000      1.757582000
H       -1.731520000      5.281899000     -0.365053000
C       -0.994486000      3.738836000      3.105152000
H       -0.049039000      2.135061000      2.050027000
C       -1.688168000      4.946492000      3.014459000
H       -2.482198000      6.436559000      1.670609000
H       -0.785827000      3.299205000      4.077401000
H       -2.024792000      5.455098000      3.914194000
O        0.556863000      0.248667000      3.093239000
H       -0.216721000      0.071631000      3.653162000
134
1+ G = -4500.927468
Os      -0.284916000      0.221111000     -1.133184000
P       -0.486984000     -2.166443000     -1.765869000
P       -0.246850000      2.707144000     -0.993108000
Cl      -0.110675000      0.629946000     -3.574391000
O       -4.727718000      1.661700000      3.930101000
O       -4.918426000     -1.761643000      3.866962000
C        1.633012000     -0.241237000      1.050864000
C       -0.678875000     -0.020393000      0.945032000
C       -2.712409000      0.089070000      2.679561000
H       -2.593717000      1.061956000      3.173336000
H       -2.355356000     -0.666981000      3.387332000
C       -2.926434000      0.204729000      0.288023000
O       -6.414761000      0.614512000      2.850982000
C       -2.015071000      0.069644000      1.347689000
C        1.350320000     -0.009573000     -0.303706000
C       -4.354181000      0.226754000      0.783822000
H       -4.990673000     -0.506713000      0.282257000
H       -4.814665000      1.211952000      0.641769000
C       -4.585411000     -1.568507000      2.579058000
O       -4.510068000     -2.459835000      1.759160000
C       -2.334401000      0.275727000     -0.961690000
H       -2.958312000      0.330513000     -1.857539000
C        0.416894000     -0.236938000      1.783362000
H        0.350718000     -0.399733000      2.859659000
C       -5.120133000      0.824134000      3.148338000
C       -4.227849000     -0.101848000      2.316387000
C       -7.361444000      1.436472000      3.560872000
H       -7.278108000      1.266109000      4.637004000
H       -8.341962000      1.131007000      3.196524000
H       -7.182175000      2.493429000      3.348963000
C       -5.243893000     -3.113055000      4.243690000
H       -5.564124000     -3.054946000      5.283596000
H       -4.365406000     -3.757232000      4.149190000
H       -6.045118000     -3.501480000      3.611147000
P        3.283240000     -0.408944000      1.749996000
C       -0.388746000     -3.387150000     -0.366551000
C        0.642796000     -4.332330000     -0.280526000
C       -1.404711000     -3.394504000      0.604794000
C        0.652493000     -5.275335000      0.753125000
H        1.427729000     -4.352227000     -1.028720000
C       -1.395910000     -4.341753000      1.628112000
H       -2.231150000     -2.694752000      0.544660000
C       -0.368478000     -5.286774000      1.705017000
H        1.449208000     -6.013299000      0.796066000
H       -2.210443000     -4.349560000      2.346539000
H       -0.375787000     -6.039029000      2.489714000
C        0.810654000     -2.763689000     -2.951403000
C        0.546051000     -3.856255000     -3.791893000
C        2.074007000     -2.159190000     -2.988936000
C        1.532821000     -4.336535000     -4.653463000
H       -0.429769000     -4.330573000     -3.782679000
C        3.059456000     -2.648002000     -3.848645000
H        2.277635000     -1.301155000     -2.358182000
C        2.792037000     -3.734022000     -4.683230000
H        1.313784000     -5.178958000     -5.303547000
H        4.033954000     -2.168458000     -3.871612000
H        3.557664000     -4.105897000     -5.358656000
C       -2.082676000     -2.629640000     -2.615080000
C       -2.777463000     -3.806361000     -2.295577000
C       -2.568647000     -1.812209000     -3.650287000
C       -3.944149000     -4.148446000     -2.984057000
H       -2.418837000     -4.464180000     -1.512972000
C       -3.732210000     -2.162734000     -4.335574000
H       -2.030982000     -0.912612000     -3.930569000
C       -4.426717000     -3.327663000     -4.002863000
H       -4.470807000     -5.061221000     -2.719830000
H       -4.092243000     -1.521239000     -5.135294000
H       -5.333601000     -3.596153000     -4.537570000
C        3.275048000     -1.694161000      3.049380000
C        4.112769000     -1.567415000      4.169051000
C        2.458616000     -2.826416000      2.902243000
C        4.128785000     -2.570284000      5.137941000
H        4.742982000     -0.692221000      4.289417000
C        2.481793000     -3.821715000      3.879523000
H        1.809075000     -2.935233000      2.039620000
C        3.312791000     -3.695143000      4.994982000
H        4.774615000     -2.469413000      6.005027000
H        1.843884000     -4.692181000      3.764038000
H        3.323877000     -4.471774000      5.754301000
C        4.474970000     -0.847515000      0.439647000
C        4.629371000      0.008909000     -0.664120000
C        5.243372000     -2.015393000      0.541925000
C        5.554439000     -0.312413000     -1.657046000
H        4.040736000      0.916551000     -0.753119000
C        6.163554000     -2.327194000     -0.460411000
H        5.128103000     -2.678048000      1.393145000
C        6.320607000     -1.477435000     -1.556554000
H        5.677294000      0.351166000     -2.507872000
H        6.757903000     -3.232340000     -0.380341000
H        7.042109000     -1.720193000     -2.331385000
C        3.851931000      1.146197000      2.545909000
C        5.138975000      1.650325000      2.314090000
C        2.993068000      1.804057000      3.441241000
C        5.557478000      2.811416000      2.968299000
H        5.812674000      1.147872000      1.628518000
C        3.419598000      2.960397000      4.091238000
H        1.997290000      1.415805000      3.634871000
C        4.700930000      3.466398000      3.853400000
H        6.554345000      3.200325000      2.783446000
H        2.753155000      3.466718000      4.783173000
H        5.029606000      4.369159000      4.359807000
C        1.452927000      3.430094000     -1.197115000
C        1.843499000      4.593671000     -0.519000000
C        2.336215000      2.840962000     -2.116935000
C        3.105380000      5.150405000     -0.742517000
H        1.166777000      5.072383000      0.180687000
C        3.589623000      3.412130000     -2.347138000
H        2.028348000      1.958721000     -2.668907000
C        3.980519000      4.562510000     -1.656576000
H        3.396027000      6.050906000     -0.208540000
H        4.255991000      2.963028000     -3.079340000
H        4.956489000      5.004056000     -1.838906000
C       -1.237329000      3.564464000     -2.312057000
C       -2.606299000      3.286071000     -2.451038000
C       -0.647252000      4.500954000     -3.170988000
C       -3.366992000      3.930965000     -3.425641000
H       -3.084466000      2.566565000     -1.795708000
C       -1.410050000      5.138495000     -4.152094000
H        0.407907000      4.733864000     -3.089888000
C       -2.769221000      4.857022000     -4.283221000
H       -4.425692000      3.704470000     -3.517352000
H       -0.934447000      5.856393000     -4.814309000
H       -3.359801000      5.353834000     -5.047658000
C       -0.858305000      3.468105000      0.591217000
C       -1.978715000      4.307932000      0.646682000
C       -0.172167000      3.176176000      1.781454000
C       -2.418038000      4.823174000      1.869912000
H       -2.512492000      4.569463000     -0.259429000
C       -0.605399000      3.701744000      2.997782000
H        0.710619000      2.547090000      1.751873000
C       -1.737852000      4.519581000      3.048113000
H       -3.291649000      5.468319000      1.895150000
H       -0.060867000      3.472477000      3.910348000
H       -2.082334000      4.919164000      3.997412000
3
H2O G = -76.40976011
O        0.000000000      0.000000000      0.119426000
H        0.000000000      0.762617000     -0.477705000
H        0.000000000     -0.762617000     -0.477705000
1
Cl- G = -460.3527321
Cl       0.000000000      0.000000000      0.000000000
2
HCl G = -460.8036968
Cl       0.000000000      0.000000000      0.071966000
H        0.000000000      0.000000000     -1.223417000
